# Supplementary material for: Proteomic profiling of breast cancer metabolism identifies SHMT2 and ASCT2 as prognostic factors
Source: Breast Cancer Res. 2017 Oct 11;19:112. doi: 10.1186/s13058-017-0905-7 (PMC5637318; doi:10.1186/s13058-017-0905-7)
Supplement: Supplementary file 3 — Relationship between clusters and clinical and pathological characteristics. (XLS 36 kb) [file 13058_2017_905_MOESM3_ESM.xls]

## Sheet: Table S1
Table S1 Relationship between Clusters and clinical and pathological characteristics.
	Total	Brown Cluster	Blue Cluster	Yellow Cluster	Univariate analysis (p)	Multivariate analysis - OS		Multivariate analysis – RFS
						Hazard Ratio (95% CI)	p	Hazard Ratio (95% CI)	p
						Reference		Reference		Brown Cluster
						0.92(0.52-1.63)	0.780765	0.81(0.49-1.32)	0.395538	Blue Cluster
						0.98(0.47-2.03)	0.949769	0.83(0.43-1.61)	0.584588	Yellow Cluster
Number of patient samples
Total	801	470 (58,7%)	242 (30,2%)	89 (11,1%)
Age					7.86624e-05	1.06(1.03-1.09)	1.23414e-05	1.04(1.02-1.07)	0.000295925
Mean ± SD	62.2 ± 13.7	63.6 ± 14.0	61.4 ± 11.9	57.0 ± 15.1
Median (range)	63.0 (22-90)	65.5 (22-90)	61.0 (28-88)	54.0 (25-85)
Tumor size					4.3989e-06	Not included		Not included
< 2cm	419	233 (55,6%)	156 (37,2%)	30 (7,2%)
≥ 2-5cm	341	211 (61,9%)	75 (22%)	55 (16,1%)
> 5cm	41	26 (63,4%)	11 (26,8%)	4 (9,8%)
Histology					1.51563e-07	Not included		Not included
Ductal	638	391 (61,3%)	170 (26,6%)	77 (12,1%)
Lobular	118	58 (49,2%)	58 (49,2%)	2 (1,6%)
Other	45	21 (46,7%)	14 (31,1%)	10 (22,2%)
T stage					4.94752e-06
T1	413	228 (55,2%)	155 (37,5%)	30 (7,3%)		Reference		Reference
T2	342	212 (62%)	75 (21,9%)	55 (16,1%)		1.36(0.80-2.29)	0.252784	1.71(1.09-2.69)	0.0193233
T3	38	23 (60,5%)	11 (29%)	4 (10,5%)		1.70(0.72-4.05)	0.229346	2.14(0.98-4.67)	0.0566397
T4	8	7 (87,5%)	1 (12,5%)	0		0.70(0.14-3.42)	0.664242	0.75(0.16-3.45)	0.711112
Grade					1.49366e-25
I	91	48 (52,7%)	43 (47,3%)	0		Reference		Reference
II	502	305 (60,8%)	171 (34,1%)	26 (5,1%)		1.97(0.61-6.42)	0.258841	2.07(0.75-5.76)	0.160988
III	208	117 (56,3%)	28 (13,4%)	63 (30,3%)		3.34(0.99-11.31)	0.0522216	3.05(1.06-8.79)	0.037859
Nodal status					0.0199562
N0	492	279 (56,7%)	163 (33,1%)	50 (10,2%)		Reference		Reference
N1	226	142 (62,8%)	63 (27,9%)	21 (9,3%)		1.43(0.84-2.43)	0.187838	1.25(0.79-1.99)	0.329688
N2	51	32 (62,7%)	10 (19,6%)	9 (17,7%)		3.19(1.59-6.38)	0.00107641	2.72(1.49-4.98)	0.00109957
N3	32	17 (53,1%)	6 (18,8%)	9 (28,1%)		3.63(1.70-7.74)	0.00084408	3.21(1.64-6.29)	0.00066766
Menopausal status					0.00341571
Pre-Menopausal	167	95 (56,9%)	41 (24,6%)	31 (18,5%)		Reference		Reference
Peri-Menopausal	51	24 (47,1%)	22 (43,1%)	5 (9,8%)		0.29(0.04-2.41)	0.254168	0.54(0.15-1.92)	0.342892
Post-Menopausal	583	351 (60,2%)	179 (30,7%)	53 (9,1%)		0.54(0.19-1.51)	0.238363	0.56(0.25-1.29)	0.174502
Receptor status
ER+	681	428 (62,8%)	229 (33,6%)	24 (3,6%)	6.21269e-42	Not included		Not included
ER-	120	42 (35%)	13 (10,8%)	65 (54,2%)	Reference
PgR+	563	356 (63,2%)	191 (33,9%)	16 (2,9%)	5.6199e-27	Not included		Not included
PgR-	238	114 (47,9%)	51 (21,4%)	73 (30,7%)	Reference
HER2+	110	67 (60,9%)	26 (23,6%)	17 (15,5%)	0.127208	Not included		Not included
HER2-	691	403 (58,3%)	216 (31,3%)	72 (10,4%)	Reference
HR+	688	432 (62,8%)	230 (33,4%)	26 (3,8%)	3.97143e-41	0.60(0.32-1.13)	0.1155	0.61(0.35-1.06)	0.0776937
HR-	113	38 (33,6%)	12 (10,6%)	63 (55,8%)	Reference	Reference		Reference
Receptor defined subtypes					2.06537e-64	Not included		Not included
Luminal A-like	510	307 (60,2%)	194 (38%)	9 (1,8%)
Luminal B-like (HER2 positive)	74	49 (66,2%)	20 (27%)	5 (6,8%)
Luminal B-like (HER2 negative)	104	76 (73,1%)	16 (15,4%)	12 (11,5%)
HER2 positive (non-luminal-like)	36	18 (50%)	6 (16,7%)	12 (33,3%)
TNBC	77	20 (26%)	6 (7,8%)	51 (66,2%)
A p value <0.05 is considered statistically significant
