# Supplementary material for: Proteomic profiling of breast cancer metabolism identifies SHMT2 and ASCT2 as prognostic factors
Source: Breast Cancer Res. 2017 Oct 11;19:112. doi: 10.1186/s13058-017-0905-7 (PMC5637318; doi:10.1186/s13058-017-0905-7)
Supplement: Supplementary file 4 — Univariate Cox proportional hazard regression models of OS and RFS. (XLS 33 kb) [file 13058_2017_905_MOESM4_ESM.xls]

## Sheet: Table S2 Cox OS
Target	HR	lower 95% CI	upper 95% CI	P	FDR	Affiliation
SHMT2	1.92732	1.4803	2.50932	1.09739e-06	4.06033e-05	Serine_Metabolism
ASCT2	1.83297	1.39015	2.41685	1.74895e-05	0.000323557	Glutamine_Metabolism
GAPDH	1.48027	1.11873	1.95866	0.00604737	0.0745842	Glycolysis
SDHA	1.8604	1.11564	3.10233	0.0173417	0.113104	TCA_Cycle
PKM2	1.41384	1.05605	1.89286	0.0200031	0.113104	Glucose_Metabolism
FH	1.54289	1.06756	2.22985	0.0210064	0.113104	TCA_Cycle
GLS	0.648883	0.448916	0.937926	0.0213981	0.113104	Glutamine_Metabolism
ASS1	1.34197	1.02154	1.76293	0.0345974	0.160013	Urea_Cycle
ACC	0.61848	0.377443	1.01344	0.0565255	0.196714	Fatty_Acid_Metabolism
CAD	1.68854	0.977463	2.91689	0.0603491	0.196714	Pyrimidine_Metabolism
GOT1	1.45583	0.982675	2.15681	0.0610941	0.196714	AminoAcid_Metabolism
ARG2	1.51851	0.968453	2.38098	0.0687165	0.196714	Urea_Cycle
GLUT1	1.21276	0.985011	1.49318	0.0691158	0.196714	Glycolysis
LDHA	1.28564	0.969217	1.70538	0.0813235	0.213713	Lactate_Metabolism
PCK2	0.809617	0.635857	1.03086	0.0866405	0.213713	Glycolysis
PDH	1.56692	0.917881	2.67489	0.099778	0.230737	Glycolysis_TCA_Cycle_transition
PCK1	0.645481	0.374445	1.1127	0.115119	0.250553	Glycolysis
GLK	1.46837	0.880305	2.44927	0.141131	0.290102	Glycolysis
PSPH	0.795075	0.56026	1.12831	0.199133	0.384096	Serine_Metabolism
IDH1	1.29476	0.866353	1.93501	0.20762	0.384096	TCA_Cycle
LAT1	1.19421	0.866731	1.64543	0.277769	0.489402	Glutamine_Metabolism
LDHB	1.224	0.777941	1.92581	0.38208	0.64259	Lactate_Metabolism
STARD10	0.867497	0.608699	1.23633	0.431661	0.653369	Lipid_Sterol_Metabolism
ODC1	0.80659	0.461919	1.40844	0.449797	0.653369	Polyamine_Metabolism
PKM1	0.849834	0.55255	1.30706	0.458813	0.653369	Glucose_Metabolism
SREBP1	1.13231	0.814871	1.57341	0.459124	0.653369	Lipid_Sterol_Metabolism
PSAT1	1.1539	0.729326	1.82563	0.540845	0.741158	Serine_Metabolism
NAGS	0.923611	0.671611	1.27017	0.624962	0.820195	Urea Cycle_Glutamate_transition
FASN	0.960861	0.811655	1.13749	0.642856	0.820195	Fatty_Acid_Metabolism
CPS1	1.0591	0.808994	1.38653	0.67612	0.833881	Urea_Cycle
GPT2	1.07703	0.695668	1.66744	0.739328	0.882424	Alanine_Metabolism
ASL	0.938665	0.610386	1.4435	0.773144	0.893948	Urea_Cycle
IDH2	0.960495	0.691553	1.33403	0.809958	0.908135	TCA_Cycle
SMS	0.96818	0.651097	1.43968	0.873082	0.950119	Polyamine_Metabolism
PHGDH	1.0262	0.657854	1.6008	0.909223	0.960795	Serine_Metabolism
Glud12	1.01638	0.688603	1.50017	0.934827	0.960795	TCA_Cycle_Glutamine_transition
GLUL	0.995254	0.789154	1.25518	0.967943	0.967943	Glutamine_Metabolism

## Sheet: Table S2 Cox RFS
Target	HR	lower 95% CI	upper 95% CI	P	FDR	Affiliation
SHMT2	1.88081	1.49859	2.3605	5.03579e-08	1.86324e-06	Serine_Metabolism
ASCT2	1.83054	1.44912	2.31235	3.9428e-07	7.29419e-06	Glutamine_Metabolism
GAPDH	1.52097	1.19255	1.93983	0.000727918	0.00897765	Glycolysis
FH	1.64907	1.19565	2.27444	0.00229434	0.019124	TCA_Cycle
CAD	2.07411	1.29048	3.33359	0.00258433	0.019124	Pyrimidine_Metabolism
PKM2	1.46242	1.1347	1.8848	0.00332371	0.0204962	Glucose_Metabolism
GLK	1.76951	1.13724	2.75328	0.0114022	0.0565155	Glycolysis
LDHA	1.36025	1.06931	1.73034	0.0122196	0.0565155	Lactate_Metabolism
PDH	1.77199	1.11177	2.82429	0.0161524	0.0664044	Glycolysis_TCA_Cycle_transition
GLS	0.692369	0.502177	0.954593	0.024861	0.0851314	Glutamine_Metabolism
GOT1	1.47021	1.04883	2.06089	0.0253093	0.0851314	AminoAcid_Metabolism
SDHA	1.60975	1.03795	2.49654	0.033477	0.101717	TCA_Cycle
ARG2	1.51749	1.02818	2.23966	0.0357383	0.101717	Urea_Cycle
ASS1	1.28354	1.00364	1.6415	0.0467119	0.123453	Urea_Cycle
IDH1	1.35567	0.954816	1.92482	0.0888608	0.21919	TCA_Cycle
GLUT1	1.17009	0.97116	1.40976	0.0985029	0.227788	Glycolysis
PCK2	0.838364	0.67659	1.03882	0.107009	0.232902	Glycolysis
ACC	0.7378	0.483691	1.12541	0.158086	0.319432	Fatty_Acid_Metabolism
PCK1	0.716188	0.447558	1.14605	0.164033	0.319432	Glycolysis
PSAT1	1.24292	0.828621	1.86438	0.293157	0.542341	Serine_Metabolism
PSPH	0.856737	0.628776	1.16734	0.327263	0.576606	Serine_Metabolism
STARD10	0.877647	0.644871	1.19445	0.406547	0.663981	Lipid_Sterol_Metabolism
LAT1	1.12637	0.847256	1.49742	0.412745	0.663981	Glutamine_Metabolism
LDHB	1.14459	0.757275	1.73001	0.521668	0.804238	Lactate_Metabolism
CPS1	1.06132	0.839145	1.34232	0.619472	0.85147	Urea_Cycle
SREBP1	0.927799	0.682617	1.26104	0.632206	0.85147	Lipid_Sterol_Metabolism
ODC1	0.897827	0.554266	1.45434	0.661418	0.85147	Polyamine_Metabolism
GLUL	1.04445	0.857582	1.27204	0.665431	0.85147	Glutamine_Metabolism
GPT2	1.08761	0.741537	1.5952	0.667368	0.85147	Alanine_Metabolism
PKM1	0.925831	0.633222	1.35365	0.690915	0.852129	Glucose_Metabolism
Glud12	1.05921	0.753463	1.48903	0.740628	0.871828	TCA_Cycle_Glutamine_transition
FASN	0.976903	0.84406	1.13065	0.754013	0.871828	Fatty_Acid_Metabolism
PHGDH	1.04463	0.707983	1.54136	0.825863	0.916299	Serine_Metabolism
NAGS	0.973463	0.736477	1.28671	0.850133	0.916299	Urea Cycle_Glutamate_transition
ASL	1.03262	0.70968	1.50252	0.86677	0.916299	Urea_Cycle
IDH2	1.01008	0.757415	1.34704	0.945545	0.97181	TCA_Cycle
SMS	1.00439	0.70636	1.42818	0.980524	0.980524	Polyamine_Metabolism
