# Supplementary material for: Proteomic profiling of breast cancer metabolism identifies SHMT2 and ASCT2 as prognostic factors
Source: Breast Cancer Res. 2017 Oct 11;19:112. doi: 10.1186/s13058-017-0905-7 (PMC5637318; doi:10.1186/s13058-017-0905-7)
Supplement: Supplementary file 5 — Correlation between key target expression and patients and tumor characteristics. (XLS 46 kb) [file 13058_2017_905_MOESM5_ESM.xls]

## Sheet: Table S3
Table S3 Correlations between key targets expression and patients and tumor characteristics
	Total (N)	ASCT2					SHMT2					GAPDH					FH					CAD					PKM2
		High N	High %	Low N	Low %	p value	High N	High %	Low N	Low %	p value	High N	High %	Low N	Low %	p value	High N	High %	Low N	Low %	p value	High N	High %	Low N	Low %	p value	High N	High %	Low N	Low %	p value
Number of patient samples	801	400	49.9376	401	50.0624		400	49.9376	401	50.0624		400	49.9376	401	50.0624		400	49.9376	401	50.0624		400	49.9376	401	50.0624		400	49.9376	401	50.0624
Age						0.205					0.776					0.894					0.717					0.211					0.0003577
Mean ± SD	62.25	62.3		62.24			62.29		62.19			62.29		62.19			62.25		62.25			62.26		62.25			62.25		62.11
	± 13.7	± 13.6		± 13.7			± 13.6		± 13.7			± 13.6		± 13.7			± 13.6		± 13.7			± 13.6		± 13.7			± 13.7		± 13.6
Median (range)	63 (22-90)	63 (25-89)		63 (22-90)			63 (22-89)		63 (28-90)			63 (22-89)		63 (28-90)			63 (22-89)		63 (29-90)			63 (25-89)		63 (22-90)			63 (22-90)		63 (28-88)
Tumor size						1.008e-07					7.022e-08					1.597e-06					0.0002316					2.003e-11					1.935e-05
< 2cm	400	171	42.75	248	62		170	42.5	249	62.25		174	43.5	245	61.25		183	45.75	236	59		161	40.25	258	64.5		177	44.25	242	60.5
≥ 2-5cm	358	204	56.9832	137	38.2682		206	57.5419	135	37.7095		203	56.7039	138	38.5475		193	53.9106	148	41.3408		213	59.4972	128	35.7542		202	56.4246	139	38.8268
> 5cm	43	25	58.1395	16	37.2093		24	55.814	17	39.5349		23	53.4884	18	41.8605		24	55.814	17	39.5349		26	60.4651	15	34.8837		21	48.8372	20	46.5116
Histology						2.537e-05					1.331e-09					8.41e-06					0.002					0.336					5.953e-06
Ductal	638	316	49.5298	322	50.4702		353	55.3292	285	44.6708		342	53.605	296	46.395		337	52.8213	301	47.1787		325	50.9404	313	49.0596		330	51.7241	308	48.2759
Lobular	118	48	40.678	70	59.322		29	24.5763	89	75.4237		35	29.661	83	70.339		42	35.5932	76	64.4068		57	48.3051	61	51.6949		38	32.2034	80	67.7966
Other	45	36	80	9	20		18	40	27	60		23	51.1111	22	48.8889		21	46.6667	24	53.3333		18	40	27	60		32	71.1111	13	28.8889
T stage						1.028e-07					2.272e-08					1.648e-06					0.0001759					8.877e-11					1.397e-05
T1	413	168	40.678	245	59.322		166	40.1937	247	59.8063		171	41.4044	242	58.5956		179	43.3414	234	56.6586		159	38.4988	254	61.5012		174	42.1308	239	57.8692
T2	342	204	59.6491	138	40.3509		206	60.2339	136	39.7661		203	59.3567	139	40.6433		195	57.0175	147	42.9825		213	62.2807	129	37.7193		201	58.7719	141	41.2281
T3	38	22	57.8947	16	42.1053		21	55.2632	17	44.7368		21	55.2632	17	44.7368		21	55.2632	17	44.7368		23	60.5263	15	39.4737		19	50	19	50
T4	8	6	75	2	25		7	87.5	1	12.5		5	62.5	3	37.5		5	62.5	3	37.5		5	62.5	3	37.5		6	75	2	25
Grade						1.418e-18					2.53e-29					8.282e-14					5.18e-07					5.505e-19					2.052e-05
I	91	21	23.0769	70	76.9231		17	18.6813	74	81.3187		30	32.967	61	67.033		34	37.3626	57	62.6374		20	21.978	71	78.022		40	43.956	51	56.044
II	502	226	45.0199	276	54.9801		214	42.6295	288	57.3705		220	43.8247	282	56.1753		232	46.2151	270	53.7849		227	45.2191	275	54.7809		227	45.2191	275	54.7809
III	208	153	73.5577	55	26.4423		169	81.25	39	18.75		150	72.1154	58	27.8846		134	64.4231	74	35.5769		153	73.5577	55	26.4423		133	63.9423	75	36.0577
Nodal status						0.011					1.725e-06					0.007					0.0003977					0.002					0.036
N0	492	231	46.9512	261	53.0488		218	44.3089	274	55.6911		230	46.748	262	53.252		225	45.7317	267	54.2683		229	46.5447	263	53.4553		234	47.561	258	52.439
N1	226	115	50.885	111	49.115		118	52.2124	108	47.7876		116	51.3274	110	48.6726		117	51.7699	109	48.2301		113	50	113	50		113	50	113	50
N2	51	33	64.7059	18	35.2941		37	72.549	14	27.451		31	60.7843	20	39.2157		35	68.6275	16	31.3725		34	66.6667	17	33.3333		34	66.6667	17	33.3333
N3	32	21	65.625	11	34.375		27	84.375	5	15.625		23	71.875	9	28.125		23	71.875	9	28.125		24	75	8	25		19	59.375	13	40.625
Menopausal status						0.063					0.269					0.831					0.48					0.056					0.258
Pre-Menopausal	167	93	55.6886	74	44.3114		90	53.8922	77	46.1078		87	52.0958	80	47.9042		88	52.6946	79	47.3054		97	58.0838	70	41.9162		74	44.3114	93	55.6886
Peri-Menopausal	51	19	37.2549	32	62.7451		21	41.1765	30	58.8235		25	49.0196	26	50.9804		22	43.1373	29	56.8627		23	45.098	28	54.902		26	50.9804	25	49.0196
Post-Menopausal	583	288	49.3997	295	50.6003		289	49.5712	294	50.4288		288	49.3997	295	50.6003		290	49.7427	293	50.2573		280	48.0274	303	51.9726		300	51.458	283	48.542
Receptor status
ER+	681	303	44.4934	378	55.5066	5.328e-14	299	43.906	382	56.094	4.168e-17	314	46.1087	367	53.8913	2e-07	326	47.8708	355	52.1292	0.006	309	45.3744	372	54.6256	4.37e-10	328	48.1645	353	51.8355	0.018
ER-	120	97	80.8333	23	19.1667		101	84.1667	19	15.8333		86	71.6667	34	28.3333		74	61.6667	46	38.3333		91	75.8333	29	24.1667		72	60	48	40
PgR+	563	246	43.6945	317	56.3055	5.533e-08	235	41.7407	328	58.2593	7.432e-13	264	46.8917	299	53.1083	0.009	272	48.3126	291	51.6874	0.165	253	44.9378	310	55.0622	1.439e-05	278	49.3783	285	50.6217	0.643
PgR-	238	154	64.7059	84	35.2941		165	69.3277	73	30.6723		136	57.1429	102	42.8571		128	53.7815	110	46.2185		147	61.7647	91	38.2353		122	51.2605	116	48.7395
HER2+	110	71	64.5455	39	35.4545	0.001	81	73.6364	29	26.3636	6.453e-08	66	60	44	40	0.024	61	55.4545	49	44.5455	0.22	67	60.9091	43	39.0909	0.014	67	60.9091	43	39.0909	0.014
HER2-	691	329	47.6122	362	52.3878		319	46.165	372	53.835		334	48.3357	357	51.6643		339	49.0593	352	50.9407		333	48.191	358	51.809		333	48.191	358	51.809
HR+	688	309	44.9128	379	55.0872	6.625e-13	303	44.0407	385	55.9593	1.152e-17	320	46.5116	368	53.4884	1.495e-06	332	48.2558	356	51.7442	0.02	314	45.6395	374	54.3605	1.127e-09	334	48.5465	354	51.4535	0.054
HR-	113	81	71.6814	22	19.469		97	85.8407	16	14.1593		80	70.7965	33	29.2035		68	60.177	45	39.823		86	76.1062	27	23.8938		66	58.4071	47	41.5929
Receptor defined subtypes						1.332e-17					5.953e-32					1.387e-10					2.473e-05					4.054e-15					0.0001599
Luminal A-like	510	197	38.6275	313	61.3725		175	34.3137	335	65.6863		208	40.7843	302	59.2157		222	43.5294	288	56.4706		201	39.4118	309	60.5882		223	43.7255	287	56.2745
Luminal B-like (HER2 positive)	74	43	58.1081	31	41.8919		50	67.5676	24	32.4324		42	56.7568	32	43.2432		40	54.0541	34	45.9459		44	59.4595	30	40.5405		45	60.8108	29	39.1892
Luminal B-like (HER2 negative)	104	69	66.3462	35	33.6538		78	75	26	25		70	67.3077	34	32.6923		70	67.3077	34	32.6923		69	66.3462	35	33.6538		66	63.4615	38	36.5385
HER2 positive (non-luminal-like)	36	28	77.7778	8	22.2222		31	86.1111	5	13.8889		24	66.6667	12	33.3333		21	58.3333	15	41.6667		23	63.8889	13	36.1111		22	61.1111	14	38.8889
TNBC	77	63	81.8182	14	18.1818		66	85.7143	11	14.2857		56	72.7273	21	27.2727		47	61.039	30	38.961		63	81.8182	14	18.1818		44	57.1429	33	42.8571
SD, standard deviation; A p value < 0.05 is considered statistically significant
