# Supplementary material for: Proteomic profiling of breast cancer metabolism identifies SHMT2 and ASCT2 as prognostic factors
Source: Breast Cancer Res. 2017 Oct 11;19:112. doi: 10.1186/s13058-017-0905-7 (PMC5637318; doi:10.1186/s13058-017-0905-7)
Supplement: Supplementary file 6 — Univariate and multivariate Cox regression analyses of OS and RFS. (XLS 37 kb) [file 13058_2017_905_MOESM6_ESM.xls]

## Sheet: Table S4 OS
Univariate and multivariate Cox regression analyses of overall survival
	Univariate	SHMT2		ASCT2
Characteristics	analysis	Multivariate analysis		Multivariate analysis
	p	Hazard Ratio (95% CI)	p	Hazard Ratio (95% CI)	p
Protein expression high vs. low		1.53(1.10-2.12)	0.011	1.23(0.90-1.68)	0.194
Age at surgery (years)	9.943e-09	1.06(1.03-1.09)	9.951e-06	1.06(1.03-1.08)	3.884e-05
Tumor size	3.153e-05	Not included
< 2cm	Reference
≥ 2-5cm	0.0002676
> 5cm	6.208e-05
Histology		Not included
Ductal vs. non-ductal	0.306
T stage
T1 vs. ≥T2	8.575e-05	1.46(0.88-2.40)	0.141	1.49(0.90-2.47)	0.123
Grade	0.0005773
I	Reference	Reference		Reference
II	0.102	1.69(0.52-5.49)	0.385	1.77(0.54-5.76)	0.345
III	0.005	2.40(0.70-8.23)	0.163	2.95(0.87-9.99)	0.081
Nodal status
N0 vs. ≥N1	0.0009385	1.86(1.18-2.92)	0.007	1.85(1.17-2.92)	0.008
Menopausal status
Pre-/Peri- vs. Post-Menopausal	0.001	0.72(0.28-1.85)	0.489	0.80(0.31-2.05)	0.64
Receptor status
ER- vs. Er+	0.0002701	Not included
PgR- vs. PgR+	0.0009036	Not included
HER2- vs. HER2+	0.682	Not included
HR- vs. HR+	0.0002585	0.72(0.42-1.22)	0.217	0.63(0.37-1.06)	0.082
Receptor defined subtypes	2.414e-05	Not included
Luminal A-like	Reference
Luminal B-like (HER2 positive)	0.113
Luminal B-like (HER2 negative)	0.0002983
HER2 positive (non-luminal-like)	0.215
TNBC	1.753e-06
CI, confidence interval; A p value < 0.05 is considered statistically significant

## Sheet: Table S4 RFS
Univariate and multivariate Cox regression analyses of recurrence-free survival
	Univariate	SHMT2		ASCT2		GAPDH		FH		CAD		PKM2
Characteristics	analysis	Multivariate analysis		Multivariate analysis		Multivariate analysis		Multivariate analysis		Multivariate analysis		Multivariate analysis
	p	Hazard Ratio (95% CI)	p	Hazard Ratio (95% CI)	p	Hazard Ratio (95% CI)	p	Hazard Ratio (95% CI)	p	Hazard Ratio (95% CI)	p	Hazard Ratio (95% CI)	p
Protein expression high vs. low		1.54(1.16-2.04)	0.003	1.31(1.01-1.71)	0.042	1.20(0.91-1.57)	0.194	1.29(0.92-1.79)	0.139	1.29(0.76-2.18)	0.352	1.24(0.95-1.63)	0.116
Age at surgery (years)	2.186e-06	1.04(1.02-1.07)	0.0001873	1.04(1.02-1.06)	0.0008159	1.04(1.02-1.07)	0.000303	1.04(1.02-1.06)	0.0003876	1.04(1.02-1.07)	0.0002922	1.04(1.02-1.06)	0.0006862
Tumor size	2.293e-06	Not included
< 2cm	Reference
≥ 2-5cm	8.25e-06
> 5cm	5.735e-05
Histology		Not included
Ductal vs. non-ductal	0.11
T stage
T1 vs. ≥T2	1.361e-06	1.77(1.15-2.74)	0.01	1.80(1.16-2.80)	0.009	1.81(1.16-2.82)	0.009	1.85(1.19-2.86)	0.006	1.85(1.19-2.88)	0.006	1.85(1.20-2.86)	0.006
Grade	0.0006438
I	Reference	Reference		Reference		Reference		Reference		Reference		Reference
II	0.044	1.79(0.65-4.98)	0.262	1.85(0.66-5.14)	0.24	1.91(0.69-5.31)	0.213	1.98(0.71-5.47)	0.189	1.96(0.71-5.44)	0.195	1.98(0.72-5.50)	0.187
III	0.002	2.18(0.75-6.35)	0.154	2.64(0.92-7.59)	0.072	2.67(0.92-7.75)	0.071	2.83(0.99-8.10)	0.052	2.83(0.98-8.16)	0.054	2.87(1.01-8.19)	0.049
Nodal status
N0 vs. ≥N1	0.000486	1.62(1.10-2.40)	0.015	1.59(1.07-2.35)	0.021	1.68(1.14-2.49)	0.009	1.61(1.09-2.39)	0.017	1.65(1.11-2.43)	0.012	1.67(1.13-2.48)	0.01
Menopausal status
Pre-/Peri- vs. Post-Menopausal	0.01	0.65(0.31-1.38)	0.263	0.73(0.35-1.54)	0.41	0.69(0.33-1.46)	0.336	0.71(0.34-1.49)	0.37	0.70(0.33-1.47)	0.35	0.74(0.35-1.55)	0.422
Receptor status
ER- vs. Er+	0.0005453	Not included
PgR- vs. PgR+	0.0009425	Not included
HER2- vs. HER2+	0.489	Not included
HR- vs. HR+	0.0004627	0.79(0.49-1.27)	0.334	0.69(0.43-1.10)	0.115	0.65(0.41-1.03)	0.067	0.62(0.39-0.99)	0.045	0.68(0.42-1.10)	0.115	0.62(0.39-0.99)	0.045
Receptor defined subtypes	0.0002007	Not included
Luminal A-like	Reference
Luminal B-like (HER2 positive)	0.16
Luminal B-like (HER2 negative)	0.001
HER2 positive (non-luminal-like)	0.094
TNBC	2.238e-05
CI, confidence interval; A p value < 0.05 is considered statistically significant
