# Supplementary material for: Proteomic profiling of breast cancer metabolism identifies SHMT2 and ASCT2 as prognostic factors
Source: Breast Cancer Res. 2017 Oct 11;19:112. doi: 10.1186/s13058-017-0905-7 (PMC5637318; doi:10.1186/s13058-017-0905-7)
Supplement: Supplementary file 7 — List of antibodies used for RPPA-based profiling. (XLS 30 kb) [file 13058_2017_905_MOESM7_ESM.xls]

## Sheet: Table S5 Antibodies used
Table S5 Antibodies (n = 40) used for RPPA based profiling
Antibody Name	Gene ID	Affiliation	Catalog#	Company	Species	RPPA Dilution
reported on Dataset
ACC	ACACA	Fatty Acid Metabolism	3662	Cell Signaling Technology, Inc.	Rabbit	1:300
ARG2	ARG2	Urea Cycle	GTX118048	GeneTex, Inc.	Rabbit	1:300
ASCT2	SLC1A5	Glutamine Metabolism	8057	Cell Signaling Technology, Inc.	Rabbit	1:200
ASL	ASL	Urea Cycle	HPA016646	Sigma-Aldrich Co.	Rabbit	1:300
ASS1	ASS1	Urea Cycle	HPA020896	Sigma-Aldrich Co.	Rabbit	1:300
CAD	CAD	Pyrimidine Metabolism	11933	Cell Signaling Technology, Inc.	Rabbit	1:300
CPS1	CPS1	Urea Cycle	ab128942	Abcam plc	Rabbit	1:300
ER alpha	ESR1	EGF Signaling	E1678C002	DCS	Rabbit	1:200
FASN	FASN	Fatty Acid Metabolism	ab128856	Abcam plc	Rabbit	1:600
FH	FH	TCA Cycle	sc-100743	Santa Cruz Biotechnology, Inc.	Mouse	1:600
GAPDH	GAPDH	Glycolysis	GTX 627408	GeneTex, Inc.	Mouse	1:800
GLK	GCK	Glycolysis	GTX111517	GeneTex, Inc.	Rabbit	1:200
GLS	GLS	Glutamine Metabolism	ab156876	Abcam plc	Rabbit	1:300
Glud12	GLUD	TCA Cycle Glutamine transition	12793	Cell Signaling Technology, Inc.	Rabbit	1:300
GLUL	GLUL	Glutamine Metabolism	WH0002752M1	Sigma-Aldrich Co.	Mouse	1:200
GLUT1	SLC2A1	Glycolysis	ab115730	Abcam plc	Rabbit	1:800
GOT1	GOT1	Amino Acid Metabolism	ab170950	Abcam plc	Rabbit	1:300
GPT2	GPT2	Alanine Metabolism	sc-398383	Santa Cruz Biotechnology, Inc.	Rabbit	1:300
HER2	ERBB2	EGF Signaling	AB_17_MS_730	Thermo Fisher Scientific, Inc.	Mouse	1:300
IDH1	IDH1	TCA Cycle	8137	Cell Signaling Technology, Inc.	Rabbit	1:300
IDH2	IDH2	TCA Cycle	12652	Cell Signaling Technology, Inc.	Rabbit	1:300
LAT1	SLC7A5	Glutamine Metabolism	5347	Cell Signaling Technology, Inc.	Rabbit	1:200
LDHA	LDHA	Lactate Metabolism	3582	Cell Signaling Technology, Inc.	Rabbit	1:300
LDHB	LDHB	Lactate Metabolism	MAB2732	Abnova Co.	Mouse	1:300
NAGS	NAGS	Urea Cycle Glutamate transition	AV51183	Sigma-Aldrich Co.	Rabbit	1:300
ODC1	ODC1	Polyamine Metabolism	ab126590	Abcam plc	Rabbit	1:200
PCK1	PCK1	Glycolysis	12940	Cell Signaling Technology, Inc.	Rabbit	1:200
PCK2	PCK2	Glycolysis	sc-32879	Santa Cruz Biotechnology, Inc.	Rabbit	1:300
PDH	PDHA1	Glycolysis TCA Cycle transition	3205	Cell Signaling Technology, Inc.	Rabbit	1:200
PGR	PGR	EGF Signaling	1483_1	Epitomics, Inc.	Rabbit	1:200
PHGDH	PHGDH	Serine Pathway	13428	Cell Signaling Technology, Inc.	Rabbit	1:300
PKM1	PKM1	Glucose Metabolism	7067	Cell Signaling Technology, Inc.	Rabbit	1:300
PKM2	PKM2	Glucose Metabolism	4053	Cell Signaling Technology, Inc.	Rabbit	1:600
PSAT1	PSAT1	Serine Pathway	GTX110576	GeneTex, Inc.	Rabbit	1:300
PSPH	PSPH	Serine Pathway	HPA020376	Sigma-Aldrich Co.	Rabbit	1:200
SDHA	SDHA	TCA Cycle	sc59687	Santa Cruz Biotechnology, Inc.	Mouse	1:300
SHMT2	SHMT2	Serine Pathway	HPA020543	Sigma-Aldrich Co.	Rabbit	1:600
SMS	SMS	Polyamine Metabolism	GTX114783	GeneTex, Inc.	Rabbit	1:300
SREBP1	SREBF1	Lipid Sterol Metabolism	NB100-74542	Novus Biologicals, Inc.	Rabbit	1:300
STARD10	STARD10	Lipid Sterol Metabolism	HPA026661	Sigma-Aldrich Co.	Rabbit	1:200
