# Supplementary material for: Proteomic profiling of breast cancer metabolism identifies SHMT2 and ASCT2 as prognostic factors
Source: Breast Cancer Res. 2017 Oct 11;19:112. doi: 10.1186/s13058-017-0905-7 (PMC5637318; doi:10.1186/s13058-017-0905-7)
Supplement: Supplementary file 8 — RPPA data expression matrix with matched clinical data. (XLS 749 kb) [file 13058_2017_905_MOESM8_ESM.xls]

## Sheet: Table S6 RPPA Data Matrix
ID	Age primary diagnosis	menopausal_status	grading	tumor_size	subtypes_path	ER_status	PR_status	HR_status	HER2_status	pTgrouped1T12T23T34T45NA	Ngrouped0N01N12N23N34Nx	Histo_grouped1ductal2lobular3other	Time_OS [month]	Event_OS	Time_RFS [months]	Event_RFS	GPT2	GOT1	ACC	FASN	PKM1	PKM2	ASCT2	GLS	GLUL	LAT1	GAPDH	GLK	GLUT1	PCK1	PCK2	PDH	LDHA	LDHB	SREBP1	STARD10	ODC1	SMS	CAD	PHGDH	PSAT1	PSPH	SHMT2	FH	IDH1	IDH2	SDHA	Glud12	ARG2
M 1381.1	60	1	1	1	LumA	1	1	1	0	1	0	1	NA	NA	NA	NA	9.78708	9.77967	9.46567	5.26308	10.9236	9.32578	10.3423	9.5942	10.0405	8.8998	9.73321	10.1169	9.67809	9.73547	12.8174	10.3519	9.63304	10.178	8.9247	9.90355	10.1149	11.0803	10.1858	9.96787	9.87577	9.54733	10.2661	11.6926	11.1288	11.9417	11.3733	10.7627	10.129
M 1252	86	1	3	1.8	LumB/HER2neg	1	0	1	0	1	0	1	0.295082	1	0.295082	1	10.1076	9.93575	8.69122	11.2058	10.9605	11.876	11.1696	8.06222	12.4061	7.65088	12.6499	10.8758	9.96156	8.62779	11.3492	11.5897	11.6081	10.7221	8.44717	10.3832	9.39512	11.3127	11.1133	9.1929	10.0866	8.2314	13.0523	13.2938	10.9503	10.9941	13.053	10.331	10.6147
M 1019	52	4	2	1.2	LumA	1	1	1	0	1	0	1	51.2459	1	51.2459	1	9.9818	9.95558	10.4608	11.0763	11.6034	10.5125	10.6637	9.43031	10.9493	8.53279	10.5982	10.184	10.0882	9.68417	12.4327	10.7401	9.91048	10.9541	8.94129	9.78385	10.2125	11.3835	10.7931	10.297	10.1389	9.47857	11.3808	11.9272	11.7306	12.3025	12.2358	10.9442	10.3792
M 873.2	81	1	1	1.5	LumB/HER2pos	1	1	1	1	1	0	1	54.1967	1	54.1967	1	9.91053	9.98449	10.0084	11.2505	11.5473	11.6297	10.6125	9.39308	10.8544	8.30384	11.9313	10.598	9.85097	9.49147	11.9689	11.5366	10.9363	11.0273	9.1938	9.6887	9.98091	11.6608	11.2305	10.0446	10.512	9.3967	12.1552	12.7665	11.5152	12.0546	12.7484	10.8521	10.9327
M 624	48	2	2	2.2	LumA	1	1	1	0	2	0	1	62.3607	1	62.3607	1	9.79074	10.1797	9.59275	11.6289	11.9815	11.2034	10.7123	9.16571	10.6759	8.23833	11.3829	10.5504	9.03542	9.57339	11.9464	11.5207	10.556	11.0567	9.50077	9.53041	10.2525	12.1286	11.3052	10.3198	10.6517	9.6179	12.4319	12.91	11.951	12.8104	12.72	11.3823	11.0584
M 480	64	1	3	2.2	LumB/HER2neg	1	0	1	0	2	0	3	67.082	1	67.082	1	11.4906	10.2216	10.2593	14.239	10.8165	9.97117	11.9906	8.76412	11.5369	8.59583	10.7902	9.93548	8.97626	9.12295	12.5279	10.3375	9.94868	10.3836	9.68638	9.55886	9.73876	10.9097	10.7292	9.91801	9.93459	9.04924	13.3394	13.2018	12.2918	11.6702	12.1584	10.2962	10.8124
M 243	59	1	1	1.5	LumA	1	1	1	0	1	0	1	71.8689	1	68.1639	1	8.86797	9.56044	8.87488	11.3308	10.7467	10.9984	10.9916	8.25904	10.0167	7.67175	11.0008	9.74064	8.21328	8.76016	11.2393	10.868	10.8188	10.3457	9.18643	9.94702	9.26273	10.4392	10.6648	9.22533	9.3193	8.08974	11.7056	12.8488	10.8773	10.8861	12.736	9.94059	10.0513
M 1271	48	2	3	2.3	HER2pos	0	0	0	1	2	1	1	46.7541	1	0.491803	1	9.92982	9.92154	9.60203	11.5645	11.2842	11.4971	12.1166	8.76266	10.3514	9.21479	12.7579	10.7336	11.1898	9.40898	11.0614	11.9266	10.7932	11.8339	8.9282	9.26023	10.0323	11.862	12.2355	11.4624	10.9852	9.02609	13.5764	13.5576	12.4541	12.227	12.6993	10.8415	11.245
M 1142	87	1	2	3.5	LumA	1	1	1	0	2	0	2	48.9508	1	48.9508	1	9.93277	10.2216	9.83637	10.9872	11.8466	10.3428	11.156	9.51487	11.817	8.46563	11.2633	10.5302	9.97389	9.68387	12.5465	11.2097	10.6838	10.9509	9.046	9.92469	10.2607	11.9661	11.0997	10.3722	10.5231	9.72572	12.2408	13.2391	11.8701	12.7415	12.4969	11.6387	10.8404
M 886	51	2	3	1.6	LumB/HER2neg	1	1	1	0	1	0	2	0.262295	1	0.262295	1	9.58535	9.64768	9.4776	11.1888	11.6385	10.9629	10.3436	8.85352	10.9136	8.83523	11.5273	10.6443	9.20645	9.41444	11.934	11.2704	10.3466	11.1099	9.5193	9.43439	9.92994	11.7881	11.2332	10.0935	10.4495	9.26108	12.6353	13.6376	11.6518	12.2661	12.4038	10.9157	10.779
M 732	70	1	2	1.9	HER2pos	0	0	0	1	1	1	1	65.5738	1	65.5738	1	9.55473	10.7956	9.53456	12.9102	11.7166	12.2334	11.4063	8.72329	11.4626	8.636	12.1601	10.6117	9.76258	9.29069	11.9335	11.3026	11.6641	10.7926	9.22224	9.14954	9.95699	11.5091	11.5594	10.1877	10.5039	9.00798	12.5624	12.3459	12.585	12.3105	12.3118	10.7919	10.9991
M 490.2	71	1	2	1.5	LumA	1	1	1	0	1	1	3	43.6393	1	0.459016	1	9.31831	10.0464	8.94269	10.5995	11.0114	12.2768	11.2439	8.75274	11.2776	8.33684	10.9866	9.89881	10.4829	9.02408	11.5252	10.8142	11.4626	10.3825	9.22018	9.48259	9.43672	10.5544	10.6553	9.44429	10.0942	8.86646	11.7759	13.7656	11.111	11.1527	11.656	10.2312	10.2914
M 353	68	1	3	1.5	LumB/HER2neg	1	1	1	0	1	0	1	65.4098	1	65.4098	1	9.97095	10.0904	11.516	11.5628	11.6009	11.7902	12.3676	8.82998	10.1502	8.29507	12.7556	10.3052	9.48801	9.25285	11.6221	11.3527	11.0754	11.2868	8.88	9.85367	9.73994	11.5402	11.5468	10.4122	10.3989	9.04337	13.3674	12.9552	11.6732	11.9901	12.6243	10.7536	11.0288
M 1370.2	72	1	2	2.2	TN	0	0	0	0	2	0	1	52.2951	1	52.2951	1	9.87656	9.43559	8.84872	9.28539	11.6603	12.4468	11.2481	8.63831	10.2271	9.84719	12.9444	10.5178	13.4219	9.25509	10.9445	11.5475	11.9455	11.2047	9.39382	8.6572	9.85653	11.2669	11.4604	10.1541	10.3389	8.82089	13.2363	12.5719	11.0045	11.9206	12.4479	10.4637	11.0004
M 1156	42	2	2	2.4	LumA	1	1	1	0	2	0	1	7.54098	1	0.622951	1	10.476	10.8836	10.0344	11.8896	12.5572	9.92462	11.0164	10.0349	10.3044	9.0683	10.7636	11.0128	8.94736	10.2392	13.1957	11.0364	9.78397	11.1944	9.02152	9.83996	10.9091	12.6238	11.338	11.1106	11.0769	10.4676	12.1305	11.6708	12.4944	13.6616	11.7281	12.1505	11.2642
M 995	50	2	2	0.8	LumA	1	1	1	0	1	1	2	16	1	16	1	9.56538	9.87679	9.23847	11.658	11.8923	10.6097	10.7142	9.11223	11.4654	8.10389	11.607	10.4711	8.83636	9.45801	12.08	11.0082	9.82393	10.8379	9.16828	9.46276	10.0056	11.8445	10.9766	10.17	10.4365	9.50404	11.938	12.5017	11.7246	12.5932	12.0591	11.1877	10.8689
M 755	62	1	2	1.8	LumA	1	1	1	0	1	0	1	61.541	1	61.541	1	9.99148	9.79898	9.63586	10.6118	11.9419	10.5462	11.0753	9.68345	12.1021	8.7886	10.9888	10.6107	9.23325	9.62841	12.7621	11.0303	10.0356	11.031	9.62329	10.2972	10.1292	11.9257	10.8146	10.2504	10.391	9.69259	11.6517	12.0946	11.6657	12.4835	12.1572	11.0647	10.988
M 605	59	1	2	1.4	LumA	1	1	1	0	1	1	1	60.3279	1	60.3279	1	9.37076	9.65852	9.74992	12.6187	11.6286	11.386	10.7068	8.61818	10.9301	7.89473	11.8973	10.1291	9.52358	9.01944	11.4479	10.9505	10.2444	10.9246	9.40903	9.60774	9.60402	11.6395	10.8306	9.8167	10.0703	8.85899	12.1743	12.8405	11.4479	11.957	12.5647	10.5436	10.7015
M 368	37	2	3	1.2	LumB/HER2pos	1	1	1	1	1	1	1	64	1	64	1	9.77822	9.93824	10.2825	10.7797	11.3232	10.8637	10.6939	9.37051	9.90179	9.17983	11.2162	10.2922	11.3752	9.51916	12.0891	10.7816	10.0803	10.3755	9.9135	9.61663	9.89784	11.1503	10.9543	9.95244	10.2215	9.59203	12.4232	12.1443	11.2373	11.8922	11.7355	10.6667	10.5624
M 222	69	1	2	3.1	LumA	1	1	1	0	2	1	2	62.8852	1	62.8852	1	10.1065	10.2414	9.7402	10.4355	12.509	10.3817	10.9469	10.0308	11.9223	8.96731	11.0429	10.5323	9.11522	9.77588	12.9376	11.0106	10.272	10.7616	9.14824	9.99695	10.3476	11.7364	11.0906	10.5846	10.5569	9.88582	11.5961	12.8286	11.8625	12.6364	12.0115	11.1467	10.727
M 1356	83	1	3	3	LumB/HER2neg	1	1	1	0	2	0	1	61.0164	2	61.0164	2	9.86462	9.99881	9.00563	9.67878	12.1833	11.4173	11.5522	9.22969	10.2495	8.3548	12.1594	10.6339	9.65549	9.48472	12.0975	11.5515	11.0274	11.0165	9.57779	9.43001	10.2881	12.0214	11.4767	10.3044	10.753	9.6606	13.0109	12.8744	11.8426	12.8319	12.2894	11.3076	11.2735
M 1223	59	4	2	1.2	LumA	1	1	1	0	1	0	1	50.3607	1	50.3607	1	9.5535	9.9296	8.88218	12.3313	10.235	11.0511	11.333	7.89026	12.9895	7.39824	11.8758	10.0587	8.73153	8.60151	9.82165	10.724	9.96808	10.3731	9.25155	9.01676	9.30389	10.8861	11.0676	9.63018	9.64834	8.04186	11.4488	13.0613	10.8433	10.7609	12.3877	9.53868	10.276
M 976	75	1	2	1.5	LumA	1	1	1	0	1	0	1	0.42623	1	0.42623	1	10.5059	9.62306	9.42344	11.3829	11.5159	10.7938	11.6472	8.31306	11.2238	7.56665	12.2862	10.866	9.49282	8.75722	11.6284	11.7624	10.6902	10.5609	9.25786	9.63985	9.51893	11.4137	11.0867	9.36919	10.1218	8.7455	13.1379	13.4996	10.9972	11.8167	13.007	10.7417	10.7155
M 848	55	1	2	4.5	TN	0	0	0	0	2	1	1	59.8361	1	59.8361	1	10.2149	11.1955	8.95928	9.57222	12.0353	9.93978	11.6734	10.0029	9.88502	9.20015	11.3403	10.4338	9.01958	9.50859	11.9824	10.9327	9.41988	11.2577	9.70891	9.44669	10.3023	12.1932	11.0955	10.469	10.8612	9.81095	11.9551	12.0303	11.9037	12.936	12.122	11.3475	11.1242
M 587	77	1	3	3.2	LumB/HER2pos	1	1	1	1	2	0	1	58.623	2	58.623	2	9.60084	10.0926	8.74027	10.6076	11.64	10.6743	11.291	8.67163	11.6762	8.18387	11.5318	10.0396	8.55102	9.00468	11.938	10.8561	9.72575	10.5828	11.1487	9.91312	9.83612	11.7438	10.7183	9.89359	10.2032	9.39692	12.2601	12.648	11.3968	12.3919	12.2212	10.8144	10.7924
M 446	49	4	2	3.5	LumA	1	1	1	0	2	1	1	58.7869	1	58.7869	1	9.30287	9.28193	9.10476	12.1793	11.32	10.4896	10.3819	8.58213	11.7205	8.01733	11.5	10.0613	9.50503	8.79181	11.4276	10.9203	9.61688	10.7201	9.65454	9.33379	9.72837	10.8909	10.8602	9.33113	9.76514	8.86767	12.0999	13.8214	11.1055	11.5098	12.0829	10.4271	10.4137
M 209	46	2	3	3.4	LumB/HER2pos	1	1	1	1	2	3	1	57.3443	2	42.0656	2	9.46792	10.1599	8.95181	10.9973	11.3074	11.5171	11.6642	8.24431	11.174	9.48763	12.2933	10.603	10.0738	8.78113	11.3053	11.1051	12.2784	11.1711	9.5148	11.3515	9.5037	11.3373	11.4682	9.77488	10.1884	8.65996	14.0891	12.9397	11.8601	11.9229	12.6475	10.4341	10.8885
M 1490	81	1	3	10	TN	0	0	0	0	4	2	1	59.7049	1	59.7049	1	10.6682	9.989	9.31224	10.5733	11.7316	10.1951	12.2395	9.43034	10.6552	9.05677	11.2569	10.2841	10.8657	9.48293	11.8072	11.2058	10.1865	10.9879	9.99793	8.89907	10.3154	12.0047	11.1202	10.5545	10.5195	9.63506	13.2845	13.4997	11.7875	12.8767	12.6302	11.1677	10.8948
M 1239	82	1	3	3.1	LumB/HER2neg	1	0	1	0	2	0	1	59.082	1	59.082	2	9.441	10.129	8.89724	9.51532	11.9594	11.5363	11.6461	8.5617	10.4844	8.81884	12.0639	10.6988	10.3123	9.31833	10.5838	11.4452	10.8185	11.9786	9.53298	8.60891	10.0646	11.8406	12.1399	10.6809	10.7411	9.15151	12.8806	12.8401	11.8949	12.5865	12.6062	10.9357	11.0863
M 1103	45	4	2	1.1	LumA	1	1	1	0	1	0	1	58.5246	1	58.5246	1	9.37014	9.79813	9.70263	13.2042	11.7247	11.7745	11.2635	8.89724	11.4797	8.25723	10.8887	10.0246	9.38107	9.02041	11.403	11.1656	10.4422	10.6132	9.54751	10.1025	9.67911	11.4498	10.9015	9.64154	10.1229	9.01676	12.0954	12.988	11.5137	11.8023	12.4763	10.6282	10.5269
M 700	25	2	2	1.7	TN	0	0	0	0	1	1	1	34.3934	1	34.3934	1	10.5667	10.3707	9.20559	9.37041	12.3467	11.6019	11.4214	9.44462	11.0584	9.97383	11.9005	10.4914	12.3077	9.63236	12.4835	10.9457	11.0596	11.3395	9.93055	9.24764	10.4123	12.0512	11.4269	11.1543	11.1003	9.90316	13.5356	13.2038	12.0636	12.9884	12.0455	11.3609	11.1141
M 463	59	1	2	1.2	LumA	1	1	1	0	1	1	1	72.7869	1	72.7869	1	9.74021	10.0081	9.63507	11.2134	12.2103	10.8016	10.8749	9.16104	11.9003	8.44034	10.8548	10.4179	9.37739	9.29056	12.0643	10.9592	9.91933	11.1019	11.5297	9.86491	10.0555	11.6282	10.8509	10.1406	10.4815	9.46991	11.9821	12.518	11.7543	12.4665	12.3288	10.9247	13.3062
M 328.2	72	1	1	2	LumA	1	1	1	0	1	0	1	62.623	1	62.623	1	9.51137	9.6402	9.35738	9.9641	11.8483	10.9656	10.3108	9.33631	12.2694	8.47022	11.0052	10.2468	9.40618	9.21763	12.266	10.8437	10.0033	10.6956	9.7529	9.63248	9.85094	11.8005	10.5745	9.91229	10.0699	9.40721	11.3027	12.4129	11.3836	11.9689	11.7133	10.6361	10.3561
M 1339	82	1	2	4.5	LumA	1	1	1	0	2	1	2	36.7541	2	36.7541	2	9.45636	10.0499	10.0277	13.0284	11.2006	11.3718	11.3124	8.97209	12.9718	8.49665	11.9993	10.2258	9.06358	9.22254	12.2912	11.0495	11.8945	10.6135	9.69353	10.5256	9.8494	11.4128	11.1832	9.86778	10.368	9.30631	12.573	13.7323	12.3294	12.1645	12.3332	10.9776	10.8609
M 1123	75	1	2	5.2	LumA	1	0	1	0	3	0	2	53.8689	1	53.8689	1	10.4901	10.4953	10.3542	11.6236	12.2807	9.74635	12.3236	9.87215	11.8323	8.77654	10.9408	10.8222	9.48931	9.92506	12.9428	11.0713	9.94767	10.923	10.0058	11.2513	10.7345	12.3879	11.3717	10.7054	10.9191	10.2779	12.5089	12.4792	12.4522	13.5005	12.1983	11.8742	11.2758
M 961	61	1	3	5.5	LumB/HER2neg	1	0	1	0	3	1	1	35.0492	2	35.0492	2	10.0354	10.5116	9.1711	10.8255	12.4016	11.7272	11.3502	9.47582	11.3176	9.11901	12.6153	10.8866	10.7657	9.61721	12.2771	11.2915	11.5714	11.0921	9.77028	9.41059	10.4461	12.4045	11.3791	10.5347	10.8584	10.0342	13.0854	12.312	12.5281	13.3219	12.5634	11.7542	11.3328
M 710	68	1	2	1.3	LumA	1	1	1	0	1	0	1	10.0984	1	10.0984	1	9.58209	9.51377	9.55864	11.0595	12.2501	10.4522	10.5898	9.10415	10.5844	8.25907	10.7284	10.0774	9.35714	9.37257	11.6292	10.7807	9.75544	10.7469	10.2652	9.06166	9.96023	11.8823	10.9228	10.0946	10.0933	9.28514	11.4722	12.2101	11.6563	12.509	12.0962	10.9164	10.5569
M 570.2	77	1	2	3.5	LumA	1	1	1	0	2	1	1	46.4262	2	46.4262	2	10.4599	9.54073	9.11019	11.3153	11.61	11.3708	11.1352	8.38924	12.3562	7.57645	11.45	10.7064	8.69925	8.76599	11.2961	11.2405	10.3686	10.8842	9.78565	10.3018	9.44828	11.3098	10.8774	9.56399	10.0741	8.56685	13.1104	13.5477	11.0563	11.543	13.0954	10.4175	10.6002
M 340	80	1	2	3.3	LumA	1	1	1	0	2	0	1	24.8852	2	24.8852	2	9.00548	10.6109	9.93888	12.1852	11.6089	11.9881	11.726	7.69267	11.9288	7.95951	12.6323	10.2819	9.04746	8.52013	11.8248	11.4072	11.0649	10.6063	9.43966	11.7474	9.4989	11.0739	11.1711	9.55293	9.93199	8.15957	13.0742	13.6419	11.4656	11.3784	12.8485	10.5168	10.8716
M 191	40	2	3	5.2	TN	0	0	0	0	3	0	1	59.1803	1	59.1803	1	9.65136	10.2106	8.48907	10.1531	11.6716	12.0498	11.796	8.27454	10.0259	11.3217	13.8695	10.4044	9.87728	8.87342	10.4498	11.1484	12.13	12.4427	9.31738	8.7406	9.62496	11.2872	11.6651	11.4759	11.5129	8.35484	14.2344	13.3009	10.9276	11.3862	12.1813	10.0113	10.9685
M 1327	54	4	2	0.8	LumA	1	1	1	0	1	1	1	48.8197	1	48.8197	1	10.4603	11.3151	9.93604	8.72254	12.4531	9.72492	11.1196	10.7064	10.2524	9.57301	10.4439	11.3969	8.93877	10.2095	13.6059	11.128	9.92652	11.0688	9.47006	10.2421	10.9216	12.3813	11.2623	11.0084	11.09	10.6046	11.7588	11.6458	12.4144	13.3977	11.8735	11.8308	11.0209
M 1197	79	1	3	2.8	LumB/HER2neg	1	1	1	0	2	0	1	58.918	1	58.918	1	9.77301	10.6429	9.446	10.4232	11.9251	11.1057	10.93	9.8834	11.4923	8.74881	12.0027	10.3894	8.90828	9.33832	12.5566	11.3589	10.4614	10.5667	9.4014	9.7913	10.0128	11.9024	10.9305	10.1024	10.5179	9.55132	12.4045	13.1329	12.1257	12.4301	12.4267	11.057	10.6081
M 948.2	75	1	2	2.6	LumA	1	1	1	0	2	1	1	36.4262	1	1.37705	1	9.49125	10.388	9.21591	10.8005	11.832	11.7252	12.4041	9.00379	10.9838	8.23946	13.5772	11.5266	10.9191	9.05813	11.6101	11.8653	11.7042	10.9246	9.70091	10.2678	9.91405	12.1222	11.7622	10.0489	10.7474	8.96586	12.6969	13.3118	11.9514	12.3476	12.6617	10.9542	11.2349
M 806	57	1	2	1.5	LumA	1	0	1	0	1	0	1	56.2623	1	56.2623	1	9.19342	9.63461	9.23763	10.5207	12.097	11.7732	10.3605	8.81938	12.7773	7.78643	12.8808	10.3419	9.37682	8.87524	10.5416	11.4044	11.0149	10.7385	9.95139	8.99019	9.54693	11.4184	10.9271	9.60526	10.3038	8.44591	12.2549	13.2582	11.5438	11.6244	12.4359	10.124	10.6945
M 559	57	1	2	1.6	LumA	1	1	1	0	1	0	1	61.7377	1	61.7377	1	9.3702	9.62657	9.78788	12.199	12.1687	12.5205	10.1837	8.80329	11.6455	7.72801	11.8863	9.85544	8.57468	8.8069	11.2315	11.1802	10.3086	10.9711	9.86048	9.65847	9.55089	11.0241	10.6856	9.48049	9.81656	8.55071	11.5693	12.2131	11.4991	11.8945	12.2007	10.541	10.411
M 411	65	1	2	1	LumA	1	1	1	0	1	0	1	67.4754	1	67.4754	1	9.24091	9.50603	9.45864	11.2738	11.8697	10.7756	10.7961	8.71206	11.1155	7.81339	11.4126	9.89587	9.7535	8.95142	11.4278	11.3035	10.5377	10.7254	9.77831	9.56139	9.46315	11.5243	10.7232	9.36607	9.9002	8.44871	11.6363	12.6879	11.1826	11.6341	12.2746	10.4099	10.2429
M 174	60	1	2	1.1	LumA	1	1	1	0	1	0	1	52.2951	2	52.2951	2	10.4332	9.63813	9.41319	10.6734	11.5336	10.7943	11.2324	8.87268	11.5075	9.8817	11.571	9.83929	10.1699	9.10878	11.616	11.2969	9.90738	10.8016	10.0001	9.51518	9.57507	11.0599	11.0065	9.81615	9.78209	8.66741	12.9185	13.2174	11.421	11.6857	13.0098	10.2166	10.0807
M 1411	63	1	2	2.8	LumA	1	1	1	0	2	0	3	1.2459	1	1.2459	1	9.43451	10.7566	9.53826	10.4973	10.7523	11.2184	11.7885	9.07446	9.86748	8.51133	11.096	9.96594	11.1228	9.2846	11.4535	10.2065	10.7013	9.71774	9.69525	10.355	9.81469	10.6297	11.1529	9.49105	10.0562	9.26206	11.7559	11.9005	11.1569	11.0173	11.8216	10.4044	10.4515
M 1208	66	1	2	1.1	LumA	1	1	1	0	1	1	2	61.2459	1	61.2459	1	10.0171	10.4549	10.0728	12.0807	12.0496	10.579	11.6514	9.65711	10.4643	8.89298	12.0138	10.8142	9.46424	9.45241	12.6443	11.5098	9.91327	11.0542	9.21998	11.2969	10.1178	11.7774	11.2253	10.1902	10.7315	9.65298	12.3974	12.6041	11.8239	12.6017	12.6195	11.1697	10.948
M 1061	66	1	2	1.5	LumA	1	1	1	0	1	0	2	52.9508	1	52.9508	1	9.87178	10.1252	9.55184	9.63621	12.218	10.2705	11.0902	9.85438	12.8931	8.83032	11.1539	10.6531	9.11276	9.60035	12.8532	11.1645	9.53873	10.7354	9.88959	9.91041	10.4905	11.9233	11.0574	10.3988	10.5928	9.73573	11.8856	12.5014	12.0922	12.7988	11.9093	11.4317	11.4642
M 823	78	1	2	1.2	LumA	1	1	1	0	1	0	1	13.9016	1	0.655738	1	9.46492	10.156	9.52975	11.0388	12.0397	12.3083	11.1241	9.02237	12.8819	8.07125	11.8867	10.2362	9.57766	9.12349	11.3146	11.5959	10.579	10.6244	9.43553	10.268	9.79913	11.3454	11.0838	10.0044	10.5025	8.94701	12.1671	12.9367	11.9171	12.1944	12.4569	10.7974	10.8345
M 668.2	46	2	1	2.4	LumA	1	1	1	0	2	0	1	63.0492	1	63.0492	1	9.97787	9.95108	9.21038	10.9944	12.3892	10.5818	10.5566	9.91267	11.5476	8.75023	10.9979	10.4151	8.90819	9.54705	12.4771	11.1604	9.8431	10.6417	9.51118	9.46075	10.369	12.4634	10.9998	10.4569	10.4486	9.66851	11.8339	12.3672	11.9466	12.8214	11.9091	11.2806	10.808
M 425	54	1	2	1.4	LumA	1	1	1	0	1	0	1	68.7213	1	68.7213	1	9.5795	9.96707	9.1934	11.8166	12.3138	11.2506	11.8761	8.68235	11.226	8.13667	12.2765	11.0312	10.704	9.05521	11.2029	11.6528	11.3486	10.945	9.77788	9.62789	9.69851	11.4407	11.0704	9.69606	10.3028	8.68417	12.7876	12.921	11.725	12.1317	12.5243	10.678	10.8698
M 305	62	1	1	2.3	LumA	1	1	1	0	2	0	1	74.5902	1	74.5902	1	9.94304	9.90585	9.73708	11.291	12.0327	10.6453	10.4088	10.004	10.881	8.7964	11.6745	10.587	8.78006	9.64261	12.7457	11.3741	10.4904	10.9229	9.40042	9.79931	10.3105	12.1953	10.9352	10.209	10.6568	9.63288	11.73	12.6379	12.0525	12.6707	12.073	11.1087	11.0805
M 1312	42	2	1	2.2	LumA	1	1	1	0	2	0	1	23.6393	1	0.655738	1	8.8444	10.4357	12.8713	13.0524	10.7084	12.0467	12.2099	8.57764	9.4326	9.22927	11.9509	10.414	11.2022	8.94301	11.9339	10.8548	11.2869	9.98046	9.69731	10.8931	9.49654	10.6704	11.3323	9.39583	10.2622	8.57015	12.5492	12.7238	11.8859	11.2925	12.1374	10.1565	11.2626
M 1084	50	2	2	0.8	LumA	1	1	1	0	1	0	1	52.2951	1	52.2951	1	9.63433	9.79143	9.67412	10.7548	12.1208	9.81295	10.6292	9.54123	9.97126	8.7179	10.6324	10.3437	9.64042	9.37986	12.2628	10.7152	9.60949	10.8929	9.77952	9.53325	10.1765	11.6811	10.7311	10.0749	10.2008	9.47997	10.6956	12.3863	11.7655	12.4586	12.26	10.9612	10.4846
M 928	60	1	1	2.4	LumA	1	0	1	0	2	0	1	51.9016	1	51.9016	1	9.46463	9.81651	9.22706	9.11531	12.0824	11.0783	10.2719	9.51832	10.4114	8.55448	11.5544	10.2611	10.2776	9.29224	12.1849	11.1184	10.5945	10.4266	9.76035	9.19475	9.81989	11.3019	10.8792	9.75716	10.1498	9.28263	12.1453	12.7376	11.3164	11.9242	12.0728	10.6379	10.4783
M 686.2	72	1	2	3.1	TN	0	0	0	0	2	3	1	62.6557	1	62.6557	1	10.4544	12.358	9.9082	9.45717	12.9355	10.2966	11.5118	10.2156	10.9726	9.46076	11.3973	10.8693	9.83477	10.1691	12.5883	11.5232	9.81915	11.2594	9.94458	9.57913	11.0316	12.7816	11.8327	11.2094	11.2462	10.5376	12.9774	12.5912	12.9935	14.0335	12.1137	12.2611	11.3373
M 541	77	1	3	2.2	TN	0	0	0	0	2	0	3	44.2295	2	44.2295	2	9.35947	9.52027	8.60047	10.4607	11.9961	11.3187	11.6582	8.4263	11.0979	9.39177	12.1618	10.0881	10.5107	8.91611	10.3599	11.7821	10.5796	11.1375	9.35146	8.16173	9.78192	11.2888	11.2434	10.4376	10.6544	8.37802	13.2135	13.2182	11.847	12.1529	12.9439	10.5777	10.5984
M 316	76	1	2	2.1	LumA	1	0	1	0	2	1	1	47.6393	1	47.6393	1	9.47156	9.55962	9.239	11.0041	12.1772	10.5545	10.4627	9.3935	9.77432	8.20589	11.2044	10.1196	8.83475	9.25853	11.9044	11.3541	9.40408	10.9672	9.45498	9.59253	9.75086	11.6392	10.8869	9.74218	10.0697	8.91757	11.7523	12.7686	11.325	11.8043	12.1315	10.4546	10.397
M 163.1	47	2	2	1.1	LumA	1	1	1	0	1	0	1	74	1	74	1	9.97631	9.77158	10.7747	13.0454	11.9905	10.213	11.1131	9.90517	10.7612	8.70363	11.0521	10.0037	10.0539	9.48233	12.3416	11.2169	9.854	10.8282	9.15869	9.58043	10.054	11.6251	10.847	10.0573	10.227	9.43503	11.5443	12.4087	11.7595	12.2851	12.1319	10.8213	10.5032
M 1170	54	1	3	2.2	HER2pos	0	0	0	1	2	2	1	34.5574	2	32.2623	2	9.79577	9.37167	9.03322	10.3103	11.9015	11.6125	10.279	9.02284	9.95273	8.75848	12.5585	10.6336	11.1186	8.95075	10.8842	11.6391	11.119	10.7985	9.25882	8.70069	9.93748	11.806	11.5321	9.97771	10.6155	8.90558	13.2731	13.2267	12.0858	12.1378	12.3154	10.7018	10.8476
M 916	82	1	2	1.9	LumA	1	0	1	0	1	0	1	0.229508	1	0.229508	1	9.6713	10.2807	9.5595	13.8096	10.6532	10.4443	12.0104	8.52982	11.2545	10.3557	12.5512	10.9117	10.2903	8.67237	11.3724	10.9305	9.40984	10.3031	9.03599	9.53628	9.66086	10.9862	11.0414	9.29619	10.1284	8.60777	12.7771	13.6785	10.6201	11.0343	12.6473	10.6315	10.5212
M 525	66	1	2	2.5	LumB/HER2pos	1	1	1	1	2	0	1	60.0984	1	60.0984	1	10.2236	10.6043	8.84391	11.4665	12.3625	10.652	11.2339	9.56149	10.0803	8.86708	11.9684	10.5445	9.78673	9.44477	11.1444	11.2128	9.76207	10.9949	9.26234	8.82856	10.5082	12.3585	11.4345	10.5997	10.7258	9.56717	12.8227	12.6553	12.2331	13.1089	12.5099	11.7672	10.9854
M 385	76	1	3	0.8	LumB/HER2neg	1	1	1	0	1	0	1	42.3279	2	42.3279	2	9.55212	10.5503	8.94026	11.4368	12.0192	11.56	10.9631	8.99164	11.6628	8.08005	12.5856	10.4853	9.31922	9.09972	11.3833	10.889	10.5841	10.81	9.48469	9.13755	9.95934	11.8169	11.0501	9.93757	10.2932	9.17106	13.0428	13.4685	11.6343	12.3649	12.2874	11.0792	10.6556
M 1393	76	1	2	2.5	LumA	1	1	1	0	2	0	3	49.6721	1	49.6721	1	10.2008	10.2936	9.68462	7.38098	11.6542	9.75343	11.149	10.1397	9.90307	9.37574	9.43417	10.6111	10.5239	9.78419	12.6623	10.2724	9.89897	10.639	9.69506	10.0067	10.4678	11.5678	10.5871	10.0633	10.5645	10.0927	10.844	10.2753	11.3652	12.5023	10.3265	11.0586	10.4891
M 1187	71	1	2	1.6	LumA	1	1	1	0	1	0	1	51.6393	1	51.6393	1	10.1788	10.2856	9.09155	11.7552	11.0318	10.4637	12.3871	7.97017	9.89593	7.54299	12.7611	11.278	10.2257	8.38635	11.0083	11.0386	10.4706	10.6381	9.45527	10.5707	9.36908	11.0945	10.9042	9.43284	10.0735	8.23241	13.0295	12.46	10.3407	11.2651	12.4241	10.2159	10.8383
M 1029	65	1	2	7	LumA	1	1	1	0	3	0	2	62.5246	1	62.5246	1	10.0163	10.0766	9.33238	9.55896	11.8434	10.257	10.9796	9.87776	11.3845	8.70809	11.1006	10.6371	8.989	9.37897	12.3297	10.9343	9.88344	10.7589	8.94063	9.95725	10.2562	11.9725	11.143	10.1495	10.4926	9.64598	11.8147	12.3584	11.4822	12.3707	11.8061	11.0193	10.7654
M 789	72	1	2	3.2	LumA	1	1	1	0	2	2	1	55.6393	1	55.6393	1	11.0415	10.9992	9.87114	11.0528	13.0008	10.7952	12.0944	10.7065	11.0815	8.90253	12.5547	11.3011	8.9317	10.1982	12.4678	11.6474	10.4722	11.2763	9.36663	9.94614	11.3172	13.3924	11.9197	11.281	11.7568	10.8384	13.395	12.9995	13.1323	14.1295	12.3522	12.8738	11.9344
M 639	64	1	3	1.5	LumB/HER2neg	1	0	1	0	1	0	1	59.2459	1	59.2459	1	9.09641	10.0435	8.42935	10.8367	10.4375	9.03923	10.9	7.98997	10.5721	8.04539	11.2728	9.4777	8.87856	8.20919	8.37098	10.5713	9.19257	9.9784	7.67807	10.5813	9.18915	9.55417	9.90367	8.66425	8.5791	7.20433	12.499	12.2655	9.24334	10.2009	12.7494	9.62465	9.69547
M 268	66	1	3	1.4	LumB/HER2neg	1	1	1	0	1	1	1	65.082	1	65.082	1	9.63377	10.1369	9.7809	12.6505	11.4974	10.9081	11.3211	8.36113	11.0558	9.07415	12.9209	10.6291	11.3722	8.5371	11.3066	10.9208	9.73941	10.2574	9.22183	9.67031	9.52418	11.4233	11.5123	9.93778	9.91857	8.39852	12.6745	13.4025	11.1328	11.4714	12.6906	10.3622	10.5639
M 1281	69	1	2	0.4	LumA	1	1	1	0	1	0	1	47.5082	1	47.5082	1	9.99271	10.2277	9.6649	10.6499	11.6803	10.0995	11.7887	9.90143	11.4939	8.89716	10.9406	10.6558	10.5681	9.49161	12.5611	10.8801	10.1974	10.7777	9.38065	10.1839	10.2662	11.7484	11.0039	10.1415	10.4961	9.78515	11.5451	12.3941	11.5977	12.3867	12.3949	11.1478	10.6077
M 1049	55	1	2	1.3	LumA	1	1	1	0	1	0	1	61.2787	1	61.2787	1	9.90469	9.89533	10.0173	10.5876	11.2686	10.2944	10.2233	9.69093	10.765	9.19251	10.436	10.5244	10.6663	9.44299	12.5675	10.5662	10.396	10.5706	10.2096	9.74558	10.1009	12.1117	10.7759	9.71912	10.1673	9.71625	11.4245	12.4473	10.99	11.5703	11.5099	10.6425	10.2972
M 897	69	1	1	1.6	LumA	1	1	1	0	1	0	1	51.6393	1	51.6393	1	9.9714	9.85636	9.37576	9.94647	12.1311	10.067	10.3026	9.79027	10.2585	8.31985	11.251	10.9191	8.37509	9.41447	12.4194	10.8798	9.60426	10.9956	9.1117	9.74966	10.3346	12.1124	11.0434	10.3011	10.5874	9.75235	11.7764	12.305	11.6373	12.6181	12.1498	11.2593	10.795
M 653	52	3	2	1.2	LumA	1	1	1	0	1	0	2	68.5902	1	68.5902	1	10.0439	9.53228	9.28095	9.04699	11.9468	9.86917	10.427	9.79105	10.2457	8.57632	9.98077	10.4358	9.83918	9.49382	12.4141	10.3753	9.45372	10.6885	8.02079	9.46522	10.3405	11.7849	10.7196	10.1572	10.1012	9.66838	11.3234	11.7763	11.3858	12.4116	11.1857	11.1186	10.4075
M 504	49	2	2	1.7	LumA	1	1	1	0	1	0	2	1.5082	1	1.5082	1	9.60044	9.59234	9.64055	11.5113	11.1729	11.1557	10.4233	8.77703	12.7682	7.8638	11.6436	10.0503	9.88814	8.84877	11.0558	10.4992	9.77775	10.4015	9.21024	9.18207	9.54575	11.2036	10.7353	9.77106	9.60232	8.67091	11.9246	13.2725	11.0566	11.3699	12.3509	10.1548	10.166
M 289	50	1	2	1.1	LumA	1	1	1	0	1	0	2	63.3115	1	63.3115	1	9.456	9.76062	9.86741	10.7395	11.2912	10.2997	10.1278	9.01069	10.4878	8.55294	10.2618	10.084	10.9344	9.05036	11.979	10.2225	9.80113	10.0672	9.77427	9.20065	9.64702	11.5172	10.4955	9.50113	9.66086	9.09933	10.8849	12.5802	10.9851	11.4753	11.6947	10.3078	10.0242
M 130	65	1	2	0.6	LumA	1	0	1	0	1	0	1	0.721311	1	0.721311	1	9.62025	9.63972	9.21086	6.72724	10.9954	8.71517	9.99086	9.67799	9.47251	8.34117	9.71675	10.1829	8.14811	8.98065	12.401	10.0077	9.19239	10.5935	9.72377	9.71377	9.94704	11.0185	9.92063	9.6212	9.76473	9.2533	10.452	10.8145	11.1489	11.8151	10.931	10.6925	10.0986
M 1381.2	60	1	2	1.7	LumB/HER2pos	1	1	1	1	1	1	1	44.7869	1	44.7869	1	9.29776	10.0806	8.8421	11.8049	11.6521	11.1649	11.4836	8.2579	11.4607	9.68026	12.8828	10.2389	10.2559	9.16737	11.6955	10.9287	10.1468	10.5	9.85519	8.9927	9.69085	10.9828	11.372	10.1332	9.84284	8.54619	13.5891	13.4745	11.4778	11.6659	12.5367	10.4307	10.6353
M 1253	59	1	2	1.7	LumA	1	0	1	0	1	0	1	59.3115	1	55.4098	2	9.92373	10.3285	10.0452	11.5202	11.3534	10.0008	11.636	9.03137	10.0203	8.82057	11.149	9.99356	9.93796	9.45756	12.6901	10.2996	10.3192	10.3493	8.99576	11.5218	9.75075	10.8709	10.6783	10.0166	9.91824	9.29583	12.2101	13.2386	11.4908	11.803	12.2004	10.7374	10.2486
M 1020	59	1	2	2.8	LumA	1	1	1	0	2	1	1	59.377	1	59.377	1	10.0276	10.4442	9.73601	10.9085	12.2998	11.3112	11.0376	9.63247	12.6188	8.69592	11.2173	10.8439	9.26145	9.78943	12.68	11.2488	10.085	10.9802	9.53002	9.84901	10.3554	12.2135	11.2304	10.5482	10.682	9.84488	12.1167	12.6156	12.3263	12.9543	12.4927	11.4607	11.1427
M 874	38	2	2	2.4	LumA	0	1	1	0	2	2	1	50.1639	1	0.622951	1	9.72038	9.99834	9.64646	12.6028	11.8716	11.9004	10.4849	9.08145	11.6729	8.97343	12.1577	10.821	11.6335	9.42054	12.2757	11.4754	10.9237	10.588	9.10439	9.64666	9.81801	11.7072	11.6167	10.2806	10.47	9.217	12.8093	13.1772	11.5896	12.0763	12.3279	10.6573	10.952
M 625	88	1	3	2.3	LumB/HER2neg	1	1	1	0	2	3	2	0.688525	1	0.688525	1	9.7684	9.97556	9.24608	10.113	12.5609	11.2711	11.4659	9.3068	12.4781	8.5756	11.232	10.3114	9.19097	9.84837	12.6473	10.9502	10.4213	10.7516	9.98212	10.2135	10.3599	11.8333	11.0413	10.7029	10.5656	9.75499	11.6631	12.3056	11.9833	13.0353	11.9652	11.5326	10.9992
M 481	54	1	2	2.5	LumA	1	1	1	0	2	1	1	70.0656	1	70.0656	1	9.26327	9.55588	8.90307	10.8663	11.7568	10.6125	10.8368	8.71818	10.7051	8.24446	11.2948	10.0832	10.0158	9.08968	11.6453	10.7351	9.469	10.5927	9.82404	10.0465	9.59479	11.2007	10.8243	9.77446	9.89694	8.8236	11.9125	12.7749	11.1826	11.8645	12.1055	10.4242	10.7538
M 244	80	1	2	4.2	LumA	1	0	1	0	2	1	1	71.9672	1	59.9344	1	9.44596	10.4216	10.9309	10.8574	11.6898	11.4302	11.381	8.93671	10.5073	8.27391	11.3815	10.0656	10.0559	9.29225	12.02	10.7852	10.7733	10.4491	9.42456	10.3784	9.86935	11.3852	11.0314	9.96933	10.0764	9.12985	12.3362	12.602	11.6792	12.0102	12.0269	10.7755	10.7211
M 1272	74	1	3	4	TN	0	0	0	0	2	0	3	49.3443	1	49.3443	1	10.2286	10.3502	9.59078	9.36742	12.1201	11.944	13.0746	9.56381	9.61732	9.39378	11.6659	10.6815	11.2855	9.87799	12.749	11.0212	10.8632	11.2204	9.72828	9.77354	10.2421	11.4466	11.4078	10.5608	10.7467	9.84293	13.6976	12.4479	11.2253	12.1479	12.492	10.9187	11.304
M 1143	78	1	3	3.2	LumB/HER2neg	1	1	1	0	2	0	1	0.983607	1	0.983607	1	9.44058	10.4372	9.26735	10.3849	11.6689	11.0307	12.1992	8.73714	10.1844	8.36679	11.2981	10.2563	10.5685	9.51075	12.1106	10.9245	10.5696	10.4141	8.81371	10.3201	9.8159	11.3375	11.4162	10.34	9.98827	9.21384	12.0507	12.2493	11.5623	12.3688	12.3968	10.9167	10.4729
M 491	68	1	2	1.7	LumB/HER2pos	1	1	1	1	1	2	1	69.2131	1	69.2131	1	9.66743	10.1195	10.1782	11.6367	12.1039	11.5002	10.7157	8.86784	10.8957	8.63223	11.5382	10.1584	9.10548	9.42323	12.2597	11.0403	10.0333	10.6208	9.70738	10.3353	10.0446	11.8351	11.1639	10.2328	10.3796	9.43624	12.275	13.0818	12.1079	12.7258	12.5396	11.2589	11.0048
M 1371	52	1	2	1.8	LumA	1	1	1	0	1	1	1	33.377	2	23.0492	2	9.67876	9.73233	8.94452	11.6814	11.4183	11.5023	10.594	8.45244	12.4097	7.97153	12.1751	10.3454	10.6424	9.08589	11.4271	11.2512	10.6315	10.8279	9.36756	9.85733	9.63944	11.4595	10.9169	9.68512	10.064	8.91502	12.9725	13.1575	11.4613	12.1101	12.5869	10.7916	10.6617
M 1157.2	48	1	2	2.4	TN	0	0	0	0	2	1	1	30.1967	2	17.3443	2	10.37	10.6028	9.61438	9.32419	12.7334	10.6899	11.4462	9.84851	10.0533	9.36777	11.394	11.0207	9.71994	10.1132	13.2461	11.3452	9.94157	11.2266	9.48151	10.034	10.7197	12.4408	11.5503	10.928	11.0642	10.3293	12.6187	12.0087	12.3631	13.4757	12.2083	11.9349	11.3347
M 996	69	1	2	1.3	LumA	1	0	1	0	1	1	1	0	1	0	1	10.0378	10.809	10.3121	11.3719	12.2078	12.15	10.8171	9.44987	11.7452	8.83462	11.5626	10.6527	9.51484	9.77519	12.6145	11.2861	10.2556	11.0031	9.2813	10.1404	10.2983	12.0521	11.2224	10.6814	10.5737	9.83747	12.2926	12.8421	12.4535	12.8671	12.0345	11.2755	10.9967
M 756	33	2	3	2.5	TN	0	0	0	0	2	0	1	56.8525	1	56.8525	1	10.2056	10.391	9.03701	9.93428	11.7916	11.7225	11.5787	8.93147	11.094	11.1971	12.9812	11.2671	11.5424	9.38925	11.9743	11.7615	11.4967	11.7548	9.49086	9.54984	9.96936	11.7769	11.8734	10.7977	11.091	9.38955	13.7501	12.7352	11.9519	12.4737	12.3635	10.9987	11.3657
M 606	62	1	3	1.3	LumB/HER2neg	1	1	1	0	1	1	1	52.2623	1	52.2623	1	9.89811	9.84127	9.5823	10.3347	12.3204	10.4997	10.7597	9.52049	10.4744	8.82021	11.2144	10.428	8.68819	9.74439	12.8794	10.9701	9.82466	10.8082	9.48827	9.62116	10.3448	11.9431	10.754	10.5009	10.3939	9.91608	11.5578	11.7168	11.765	12.8873	12.0125	11.5794	10.8279
M 369	46	2	2	2.8	LumB/HER2pos	1	1	1	1	2	2	1	66.1311	1	66.1311	1	9.81307	10.0013	9.32038	11.5412	12.3881	12.3835	11.9468	8.9338	10.7034	8.72729	12.0569	10.4055	8.84803	9.5339	11.8369	11.5263	10.2236	11.4498	9.62636	9.62114	10.1763	12.0654	11.1748	10.439	10.7268	9.69265	12.6403	12.8716	12.2659	13.1261	12.5239	11.5989	11.1374
M 223	76	1	3	2.5	LumB/HER2pos	1	0	1	1	2	2	1	6.91803	2	6.91803	2	9.56142	9.85898	9.42133	13.3485	12.3967	11.6686	11.0211	9.0983	10.7462	8.57217	12.2885	10.5343	9.09016	9.47333	12.2834	10.979	10.5745	10.7647	9.42014	9.53521	9.92603	11.4746	11.1329	10.3573	10.1573	9.42435	12.4214	12.9045	11.6463	12.2481	12.1755	10.7582	10.7042
M 1357	80	1	1	1.8	LumA	1	1	1	0	1	1	1	0.459016	1	0.459016	1	10.4289	10.3985	10.2924	11.3762	11.5859	11.9825	11.7743	9.13086	10.5535	9.67685	12.061	10.3531	9.27707	9.12011	12.1116	11.3717	10.3507	10.7519	9.65307	10.2045	9.94389	11.6145	10.8196	9.78754	10.4527	9.23994	13.0591	12.8947	12.1861	12.0414	12.8273	10.9901	10.9484
M 1228	43	2	3	5.5	TN	0	0	0	0	3	0	1	29.1148	2	16.0328	2	10.8597	11.7284	9.87778	7.09252	12.8929	9.12901	11.9577	10.7821	10.2921	9.68904	10.8945	11.2971	13.3901	10.5309	13.6743	10.8749	10.2638	11.7037	10.9328	10.1305	11.2999	12.9038	11.5309	11.3978	11.4965	11.0565	11.6368	12.2409	12.9012	14.2257	10.7187	12.3601	11.7289
M 977	67	1	2	4	LumA	1	0	1	0	2	1	2	62.9508	1	62.9508	1	9.04868	8.95285	8.61348	8.71866	10.7909	9.28255	9.52882	9.01937	8.94592	8.12858	10.1385	9.46518	7.45831	8.52222	11.764	9.70934	8.76998	9.55763	7.42617	8.79775	9.14293	10.7466	9.83565	8.83505	9.19785	8.53832	10.3649	11.3407	10.4298	11.4227	11.0936	9.82416	9.83834
M 849	78	1	2	1.7	LumA	1	1	1	0	1	0	1	29.6393	1	29.6393	1	9.18242	9.12029	8.85746	9.75242	11.9786	12.0542	11.1957	8.40449	9.91255	7.52138	12.571	10.2075	10.8881	8.73484	10.3133	11.618	10.9829	10.9943	9.51429	9.027	9.44298	11.2923	11.0696	9.48921	10.5479	8.54217	12.3546	12.3374	11.0738	11.7873	12.4313	10.275	11.0414
M 588	68	1	2	2.4	LumA	1	1	1	0	2	0	1	6.62295	1	6.62295	1	9.91628	10.2294	9.19185	10.7899	12.155	11.9936	11.1864	9.66478	12.3886	8.37761	13.1643	10.5548	9.07591	9.69452	12.5265	11.088	11.1433	10.8496	9.97045	9.69996	10.3129	12.2927	11.5513	10.4005	10.6194	9.68327	12.1028	13.7582	12.1723	12.9269	11.9394	11.3969	10.8891
M 448	69	1	2	0.9	LumA	1	1	1	0	1	0	1	63.7049	1	63.7049	1	9.26494	9.51196	9.01287	12.2221	12.0229	10.8142	10.7857	8.59764	11.1607	7.73502	11.3952	10.1174	9.39948	8.84969	11.2126	11.0848	10.3325	10.9207	10.1774	9.23817	9.50553	11.7503	10.7625	9.54154	9.97279	8.86396	12.3269	12.994	11.3453	11.974	12.851	10.737	10.5437
M 210	78	1	2	3.1	LumA	1	1	1	0	2	0	1	61.377	1	61.377	1	9.58103	9.83934	9.1411	11.8278	11.6996	11.7884	11.7426	8.60373	11.3981	8.00824	11.7414	10.0007	9.77249	8.90532	11.4675	10.935	11.9496	10.3025	9.58953	9.92722	9.55996	11.0577	10.9343	9.84282	10.0338	8.76226	11.9948	13.6992	11.1831	11.9355	12.4685	10.4198	10.5458
M 1491	79	1	2	3.2	LumA	1	1	1	0	2	1	1	30.9836	1	30.9836	1	10.3197	10.1387	9.86041	12.4519	11.5991	11.811	11.4735	8.79084	11.4245	8.54271	11.6859	10.1254	10.0374	9.29634	12.0453	10.9467	11.8496	10.6153	9.67859	9.52518	9.89997	11.204	11.1409	9.85515	10.2897	9.22018	12.0563	13.3636	11.5316	12.2369	12.5417	10.7808	10.6735
M 1241	58	1	2	1.8	LumA	1	1	1	0	1	1	2	21.0164	1	21.0164	1	9.5924	9.92711	9.17663	10.5785	12.1963	11.5032	10.414	9.10635	10.3713	8.45079	11.3211	10.3684	9.53904	9.35377	12.3734	11.2791	10.6453	10.8933	9.94259	9.46432	9.94157	11.6201	11.1609	10.0361	10.343	9.50886	12.0231	12.4186	11.4397	12.2606	12.2841	10.7684	10.7831
M 861	68	1	1	1.9	LumA	1	1	1	0	2	1	1	59.0164	1	59.0164	1	9.69206	10.2698	9.6878	12.0963	11.5532	11.337	10.9525	9.14346	10.9295	8.07997	12.1077	10.2877	11.5353	9.07988	12.2092	11.1665	10.9921	10.8097	9.47435	10.2147	9.74442	11.5765	10.9437	9.72353	10.4153	9.31217	12.6189	13.3386	11.4215	12.0594	12.2803	11.0485	10.7477
M 701	65	1	3	1.1	HER2pos	0	0	0	1	1	0	1	60.5246	1	60.5246	1	10.1006	9.81043	8.74902	9.89037	12.1694	11.3946	11.8237	8.95413	11.8574	8.45776	11.9185	9.89179	10.4455	9.10833	11.6696	11.016	11.0589	10.6256	9.6633	9.10508	9.89545	11.5073	10.7918	9.97754	10.2228	9.1176	12.4197	12.3555	11.4858	12.2428	12.5377	10.6951	10.8751
M 464	78	1	3	2.5	LumB/HER2neg	1	1	1	0	2	0	1	62.6557	1	62.6557	1	9.66208	10.0946	9.36327	10.3337	11.5055	10.8596	10.8965	9.26736	11.5979	8.78222	11.2776	10.1685	10.5399	9.30388	12.2094	10.9056	10.2895	10.5786	9.76303	9.59318	9.82833	11.2933	11.0532	9.89087	10.1258	9.35741	12.2949	12.9335	11.2554	11.7913	12.2297	10.4826	10.7574
M 329.2	43	2	3	1.9	TN	0	0	0	0	1	0	1	61.6066	1	61.6066	1	10.7139	11.233	10.2019	11.0521	12.8296	9.99057	11.4193	10.4982	11.3104	9.04048	11.5482	11.0988	9.01341	10.2202	13.1303	11.1945	10.2461	11.548	9.53634	9.67598	11.0917	12.8977	11.6209	11.2217	11.3625	10.7145	12.3255	12.0966	12.8719	13.9651	12.2145	12.2915	11.6242
M 1340	79	1	2	3.5	LumA	1	1	1	0	2	1	1	51.541	1	51.541	1	10.1453	10.7241	10.3001	11.6775	11.1944	11.8619	10.9188	9.29331	9.78385	8.82374	12.9086	11.32	10.2531	9.3705	12.8914	11.3206	10.9802	10.6727	9.36842	10.2329	10.1337	11.5774	11.2648	10.0639	11.002	9.45159	12.6266	13.1903	11.9668	11.8388	12.6054	10.9656	11.2828
M 1124	69	1	3	1.9	TN	0	0	0	0	1	0	1	53.9016	1	53.9016	1	9.92877	10.4033	9.0058	9.24178	12.1499	11.4232	11.3646	9.22296	10.3796	8.99392	12.12	10.8188	9.91081	9.56216	12.112	11.9079	10.5563	11.6281	9.71912	8.98084	10.2312	12.0739	11.7076	10.3882	10.9262	9.75407	13.0033	12.7256	12.1257	12.9678	12.7212	11.3414	11.3544
M 962	73	1	3	2.3	LumB/HER2pos	1	1	1	1	2	0	1	5.96721	1	5.96721	1	9.85708	9.89629	9.76979	10.5053	12.4115	11.0985	10.8639	9.31611	11.5717	8.54994	11.9567	10.7841	8.565	9.55117	11.9244	11.421	9.95827	10.9918	9.60358	9.26097	10.3544	12.5674	11.5137	10.3923	10.7927	9.91553	12.4438	12.9417	12.1589	13.1823	12.2758	11.6494	11.2259
M 715.2	81	1	1	3.9	LumA	1	1	1	0	2	0	1	53.3115	2	53.3115	2	9.59679	10.1042	9.21315	7.62793	11.1215	9.72709	10.5047	9.67216	9.13173	8.82432	9.17573	10.8329	9.95752	9.09342	8.98481	9.90515	9.13771	11.1676	11.1071	9.28501	9.97114	11.9546	10.3835	9.17646	10.7491	9.80267	10.4771	10.2406	10.8849	12.43	10.341	10.744	11.0875
M 571	52	4	2	1.5	HER2pos	0	0	0	1	1	0	1	58.1639	1	58.1639	1	11.2272	10.1566	8.88064	11.5778	11.4679	11.5179	12.8276	8.20845	11.1631	9.03314	11.6812	10.2919	11.2068	8.8962	10.5942	11.0125	10.6858	10.5852	9.3286	9.75218	9.79572	11.0574	11.3823	11.0057	10.6421	8.46119	14.5804	13.1546	11.6502	11.7084	12.3905	10.1731	10.7724
M 342	66	1	3	3.8	TN	0	0	0	0	2	0	3	39.7377	1	39.7377	1	9.35418	9.69825	8.66471	9.50617	11.2139	12.1025	11.9986	8.84008	10.4892	8.69817	12.3709	9.57852	12.2027	8.8198	11.3487	10.4998	9.54588	12.1384	9.28964	8.77773	9.68958	11.2595	10.8846	9.7511	10.6881	9.04362	12.0352	12.435	11.481	12.1765	12.2267	10.622	10.4335
M 192	69	1	2	1.2	LumA	1	1	1	0	1	0	1	76.1311	1	76.1311	1	9.81505	10.8608	9.46865	12.6583	11.8654	10.9109	10.5325	9.48452	14.237	8.62919	12.1053	10.6605	8.96879	9.2634	12.4427	11.4088	10.074	10.8606	9.08394	11.3624	10.1098	12.0509	11.2546	10.2577	10.6713	9.49745	12.5225	13.2256	12.0628	12.7221	12.6319	11.3538	11.0712
M 1330	71	1	3	3.2	LumB/HER2neg	1	0	1	0	2	0	2	58.9836	1	58.9836	1	9.55503	10.8313	11.2254	13.9171	10.2409	12.0916	11.5843	8.2476	12.1748	10.0864	12.2051	10.7635	9.66746	8.84397	11.5246	10.9708	11.8868	10.4379	9.39236	12.0713	9.56145	10.9034	11.7006	10.3137	10.172	8.74182	13.2466	13.6365	12.3452	11.1207	12.0359	10.2343	10.9527
M 1198	57	1	2	1.3	LumA	1	1	1	0	1	0	1	55.2787	1	55.2787	1	9.83661	9.98792	9.33918	11.3102	12.0104	11.4624	10.6667	8.93539	9.83485	8.66031	11.3924	10.1492	9.61652	9.06924	11.5981	10.8034	10.4986	10.9214	9.71483	9.25335	9.82174	11.3573	10.658	9.74039	10.0757	9.08501	11.8507	12.5192	11.4214	12.0104	12.4345	10.5269	10.8132
M 949.3	52	1	1	1.8	LumA	1	1	1	0	1	1	2	NA	NA	NA	NA	10.3669	10.1838	10.0206	9.99165	12.0911	9.66739	10.9682	10.2702	10.1416	9.52629	10.0635	10.8905	9.89739	9.98719	13.4044	10.6069	9.95148	10.6849	9.47845	10.0694	10.6449	12.0287	10.9845	10.5392	10.7298	10.4468	11.2826	11.4958	12.0393	13.0186	11.4234	11.4699	10.7936
M 807	50	2	2	3	LumA	1	1	1	0	2	1	1	0.688525	1	0.688525	1	11.5468	9.99514	9.32901	14.2244	11.3367	12.1146	11.1554	8.26842	11.3757	9.1665	13.2642	11.3849	10.1254	8.59212	10.9052	11.5966	11.5707	10.8753	9.23756	9.98476	9.63345	11.5646	11.2046	9.77532	10.5925	8.4332	13.385	14.3015	11.4252	11.7932	12.2944	10.3842	11.4018
M 560	68	1	2	3	LumA	1	1	1	0	2	0	1	61.4426	1	61.4426	1	9.19889	9.38034	8.95284	10.45	12.4457	11.7219	10.2381	8.54269	9.89275	7.89991	11.9143	10.3536	10.053	8.99831	11.3662	11.4272	11.0005	10.7404	9.47311	9.30788	9.68303	11.3157	11.1907	9.82043	10.1116	8.91775	12.0035	12.1421	11.4781	12.1552	11.9714	10.5588	10.908
M 412	57	1	3	0.9	TN	0	0	0	0	1	3	1	18.6557	2	18.6557	2	10.7926	9.62973	8.50141	9.477	12.6345	10.8378	11.8364	9.61363	10.6646	8.59249	11.8172	10.3152	9.99339	9.57766	11.0009	11.1317	9.3804	11.2011	10.2388	8.33235	10.6724	12.2548	11.559	10.6872	10.8399	9.8768	13.3671	12.7534	12.5542	13.6392	12.4174	11.9732	11.3789
M 175	57	1	2	1.8	LumA	1	1	1	0	1	0	1	77.2131	1	77.2131	1	9.35742	9.48258	9.76907	11.8528	11.8154	11.5237	10.7216	8.46542	11.2727	8.02903	11.2634	9.93499	9.9259	8.96558	10.9564	10.7403	10.6446	10.4652	9.56496	9.33522	9.59077	11.0266	11.1763	9.83071	9.72925	8.78574	11.8655	12.8753	11.3128	11.6832	12.1859	10.0203	10.325
M 1421	58	1	2	1.1	LumA	1	0	1	0	1	0	1	69.8689	1	69.8689	1	9.96008	10.0951	9.97624	11.179	11.8366	10.8405	10.5173	9.74819	12.5637	8.74446	11.3512	10.6554	9.73964	9.69973	12.6625	11.0874	10.3278	10.843	9.60834	9.95216	10.3537	12.2186	10.9184	10.1496	10.5206	9.98538	12.0989	13.1757	12.1576	12.7309	12.1472	11.2493	10.9048
M 1209	55	1	2	6	LumA	1	0	1	0	3	0	2	57.6721	1	57.6721	1	10.1135	10.2553	9.64718	10.0555	12.3494	9.67832	10.7408	10.0158	11.1957	9.05849	10.5988	10.778	9.12551	9.72603	13.0409	10.7464	10.0104	10.8816	9.43062	9.77623	10.4104	11.9266	10.9317	10.4813	10.611	10.0762	11.314	12.2274	11.8425	12.7776	11.8489	11.2006	10.8
M 1062	52	4	2	1.6	LumA	1	1	1	0	1	0	1	55.3443	1	55.3443	1	9.5933	9.69491	9.52349	11.1807	11.8138	10.918	10.4475	9.27838	10.956	8.75496	11.2297	10.3885	10.657	9.24082	12.1586	10.7491	10.4658	10.5686	9.73772	9.52688	9.81866	11.3553	10.942	9.7342	10.1823	9.44793	11.9561	12.9144	11.1508	11.8531	12.0359	10.3533	10.5774
M 824	74	1	2	2.7	LumA	1	1	1	0	2	1	1	4.81967	1	0.688525	1	10.0404	10.2778	9.0573	11.4609	11.6117	12.5899	11.5962	8.94615	11.0362	8.31525	13.7863	10.4072	10.4008	9.16131	12.3148	11.2112	10.0828	10.9182	9.35262	9.98585	9.91872	11.9471	11.4337	10.1948	10.5533	9.47603	12.9848	12.7071	11.9608	12.483	12.2622	10.8885	11.0025
M 671	73	1	2	1.2	LumA	1	1	1	0	1	0	1	56.8197	1	56.8197	1	10.021	10.0999	9.10022	10.1	12.3093	11.1088	10.5419	9.24019	12.1434	9.15981	11.03	10.3495	8.48677	9.4349	12.4159	10.7426	9.26194	11.1608	9.84644	9.22354	10.2365	11.9305	11.049	10.2767	10.2419	9.65584	12.1856	12.7345	11.9698	12.7799	12.2282	11.1849	10.8841
M 426	61	1	2	2.2	LumB/HER2pos	1	1	1	1	2	0	1	64.9508	1	64.9508	1	10.3502	11.2441	9.26811	10.4551	13.1077	10.9586	11.7825	9.80374	10.596	8.90916	11.9075	10.8501	8.90726	10.006	12.08	11.5528	10.2508	11.076	9.8756	9.12031	10.9466	12.9264	11.7069	11.124	11.4446	10.5273	12.8351	12.9254	12.9856	14.1158	12.7543	12.4927	11.7418
M 306	68	1	3	0.5	TN	0	0	0	0	1	0	1	71.1803	1	59.2459	1	9.99386	10.2159	9.45291	11.7383	12.213	10.7543	10.824	9.46279	10.4257	8.71278	10.9248	10.1474	9.58069	9.33094	12.2437	10.8805	9.99421	10.6594	9.62624	9.50589	10.126	11.6882	10.8301	10.2859	10.442	9.68265	12.3847	12.1822	12.2604	12.8446	11.8669	11.1047	10.7913
M 1313.2	42	2	1	1.9	LumA	1	1	1	0	1	0	1	53.8033	1	53.8033	1	9.91578	9.79332	9.84118	13.525	11.663	11.7616	11.0538	8.89105	12.6412	8.42523	11.9092	10.4744	9.25252	9.19128	11.6546	11.2295	9.92704	10.6906	9.2578	9.77847	10.1254	11.7028	11.2484	9.82895	10.3719	9.26936	12.5381	13.1823	11.8516	12.4706	12.2886	10.8309	11.0966
M 1085.2	78	1	2	4.5	LumA	1	0	1	0	2	3	1	57.1475	1	0.52459	2	9.46969	9.82267	9.23709	11.3062	12.3387	11.9718	11.4829	8.78564	10.9181	8.97083	12.3572	10.7053	10.6904	9.27572	12.0141	11.0733	11.1171	10.6089	9.66975	9.69447	9.9312	11.4139	11.4054	9.91954	10.2917	9.15167	12.3609	12.771	11.5623	12.2494	12.2879	10.6311	10.9191
M 929.2	59	1	2	2.2	LumA	1	1	1	0	2	3	1	58	1	58	1	9.97026	9.88559	10.3983	12.3084	11.9391	10.7759	10.8763	9.64028	10.5773	8.70392	11.6632	10.9124	9.30318	9.50468	12.6832	11.213	10.2653	11.0674	10.9227	9.83403	10.2953	12.019	11.1588	10.2858	10.817	9.90908	12.7068	12.9579	11.9308	12.8632	12.4414	11.2972	13.3475
M 687	57	4	3	1.1	TN	0	0	0	0	1	0	1	54.8197	1	54.8197	1	9.53936	9.43582	8.92253	9.41782	12.2224	10.7371	10.5824	8.42559	9.87732	9.19303	11.6272	10.1542	10.8973	9.06801	10.0573	11.2744	9.71685	11.2674	9.58855	8.44667	9.71313	10.81	11.1236	10.5457	9.98465	8.73587	12.4159	12.7789	11.2232	12.0339	12.1523	10.3155	10.9978
M 542	90	1	3	2.2	LumB/HER2neg	1	1	1	0	2	0	1	71.9016	1	71.9016	1	9.20386	9.8233	8.97261	10.0187	12.3144	11.6764	10.5191	8.36301	13.4174	8.04659	11.3825	10.0359	9.76076	9.03625	10.9106	10.7969	10.8381	10.5721	9.86438	9.00091	9.65691	11.5165	10.7617	9.90489	9.88327	8.9371	11.7157	12.7003	11.6638	12.298	12.3149	10.4114	10.609
M 317	67	1	3	1.1	LumB/HER2neg	1	1	1	0	1	0	2	52.7213	2	52.7213	2	10.0719	10.0105	9.62027	11.4781	12.189	10.5014	11.2006	9.68305	11.3394	8.74351	10.6632	10.5889	8.99314	9.58429	12.7135	10.8222	9.60488	10.9046	9.30572	10.2053	10.411	11.9664	10.8947	10.4749	10.6115	9.97927	11.5494	11.9833	12.1319	13.1416	11.8803	11.5685	10.9378
M 164	67	1	3	5.5	TN	0	0	0	0	3	3	1	71.0492	1	48.7541	1	10.3954	9.88795	9.94752	9.64953	12.6164	9.94732	11.8935	9.52005	11.1193	8.97831	11.0334	10.3942	9.66625	9.69261	12.0084	11.3468	10.0069	11.0499	9.00312	9.07285	10.4741	12.1512	11.3936	10.8069	10.8277	9.94904	12.5157	12.7881	12.4957	13.4295	12.6824	11.6588	11.0417
M 1302	82	1	2	2.2	LumA	1	1	1	0	2	0	1	0.393443	1	0.393443	1	9.92681	9.92735	9.11476	11.0135	11.4451	11.0992	9.38679	8.65201	9.92323	7.81799	12.129	10.4318	9.46746	8.86822	11.5888	11.0174	10.184	10.6014	9.58125	10.2184	9.83195	11.4339	10.9548	9.81125	10.1739	8.92097	11.9767	12.7452	11.5252	12.0566	12.4684	10.8719	10.9243
M 1172	69	1	3	1.6	TN	0	0	0	0	1	1	1	58.0984	1	58.0984	1	10.2353	10.8789	9.30924	9.63909	12.4235	11.2739	11.3361	9.70764	10.7176	9.40428	12.4847	10.7997	11.2224	9.72142	12.2524	11.5541	11.1911	11.888	9.48619	9.27948	10.5785	12.4498	11.7202	10.7813	11.1898	10.0272	13.0608	12.4504	12.4709	13.2707	12.2804	11.6032	11.2908
M 917	48	4	3	1.3	LumB/HER2neg	1	1	1	0	1	0	1	55.9344	1	55.9344	1	10.1022	10.0191	9.49293	7.73303	11.8028	9.89788	10.6888	10.0339	9.64105	9.0278	10.3496	10.4719	9.68652	9.53196	12.6679	10.5402	9.46785	10.3809	8.8287	10.4055	10.3092	11.8056	10.5316	10.0858	10.5138	9.93233	10.9883	11.5178	11.5787	12.6651	11.0168	11.1672	10.5361
M 772	52	4	2	1.8	LumA	1	1	1	0	1	1	1	60.4918	1	60.4918	1	9.85444	10.1195	9.28197	10.8189	11.8334	10.9989	10.7851	9.61108	11.9425	8.22588	11.693	10.4203	9.28045	9.1923	11.9295	11.0947	9.88175	10.8528	9.07597	9.81376	10.0407	11.9186	10.9279	10.2569	10.5632	9.49365	11.9855	12.6938	11.8222	12.4347	12.1174	10.8777	10.8841
M 526.2	61	1	2	3.5	LumB/HER2pos	1	0	1	1	2	1	1	62.3934	1	62.3934	1	9.69833	9.47815	8.81833	11.9611	10.9608	10.7242	11.6722	7.93877	10.1222	8.00357	11.4153	9.58089	9.71758	8.4624	10.3259	10.5874	9.63652	10.8128	7.86441	10.2631	9.30432	10.834	10.9348	10.5526	9.68503	8.38577	12.4264	13.192	12.2352	11.4112	12.4031	10.1359	10.1224
M 386	28	2	2	3.5	LumB/HER2pos	1	1	1	1	2	1	1	64.5574	1	64.5574	1	9.11983	9.82025	8.43941	12.373	11.1705	10.8476	10.8369	8.67724	9.48375	7.95176	11.4343	9.77798	9.78955	8.49949	11.0931	10.2801	10.8636	10.7495	8.88391	9.24277	9.31226	10.7236	9.90062	9.28388	9.68563	8.46519	12.1979	12.9653	10.8915	11.3903	11.6491	10.0338	10.1187
M 155.2	79	1	1	2.2	LumA	1	1	1	0	2	0	1	10.0328	2	10.0328	2	9.69979	9.72802	9.19263	11.7145	11.9518	10.6656	11.1564	9.17213	10.0486	7.81271	11.2066	10.2189	9.83988	9.13257	11.5288	10.7671	9.4297	10.5645	9.63849	9.68323	9.87912	11.748	10.9839	10.0697	10.1176	9.13687	12.1846	12.9178	11.6431	12.3976	12.1591	10.8666	10.7323
M 1394	61	1	3	2.3	LumB/HER2neg	1	1	1	0	2	1	1	12	1	0.295082	1	9.78875	9.93938	9.53305	12.2344	11.3722	11.2394	12.2829	8.78965	10.664	8.72569	11.3954	10.0829	9.39431	9.01868	12.0793	10.9891	9.78987	10.7317	9.32939	10.5523	9.72251	11.3072	11.1988	9.68721	9.99221	8.83061	12.7684	13.0004	11.9732	11.7931	12.6083	10.371	10.7525
M 1188	68	1	2	0.7	LumA	1	0	1	0	1	0	1	56.3279	1	56.3279	1	9.53159	10.1806	9.63834	10.9701	11.13	10.1352	11.9005	8.8822	11.726	8.43454	12.1977	10.5036	9.69643	8.92576	11.8475	11.1579	10.1181	10.8943	9.23302	9.67167	9.74172	11.3635	11.061	9.72745	10.383	9.00032	12.5182	12.6517	11.288	12.1026	12.3144	10.814	10.9508
M 1030.2	73	1	2	4.7	LumA	1	1	1	0	2	2	2	46.0656	1	0.590164	1	10.3089	10.5136	9.55281	9.37123	12.4586	11.0513	11.1617	10.194	11.5656	8.69932	11.4943	10.7507	10.107	9.78033	12.7635	11.0274	9.79784	11.0052	9.56985	10.0712	10.5942	12.513	11.1483	10.6918	10.9528	10.1787	11.8218	12.1781	12.2536	13.3058	11.9844	11.6302	11.1131
M 790	77	1	3	4	LumB/HER2pos	1	1	1	1	2	0	1	24.1311	1	24.1311	1	9.3597	9.83527	9.7636	11.7694	11.2039	11.3169	11.8819	8.71294	11.8148	7.72765	12.6726	10.7045	9.70256	8.79481	11.3665	11.574	10.1226	10.693	8.72446	9.77414	9.74433	11.4595	11.0314	9.6577	10.6171	8.76893	12.5198	13.8869	11.273	11.4532	12.9098	10.9573	11.0016
M 642.2	75	1	2	3.3	LumA	1	1	1	0	2	0	1	64.4918	1	64.4918	1	9.27648	9.1471	9.74128	11.6588	11.4102	10.0648	10.6232	8.72881	10.5189	7.81133	10.3158	9.58267	9.54289	8.89795	11.1253	10.1764	9.2631	10.2482	7.88248	9.22845	9.62048	11.3748	10.5584	9.55899	9.37273	8.8723	10.8508	12.4529	11.1907	11.8557	11.7902	10.4703	10.0726
M 398	68	1	2	1.2	LumA	1	1	1	0	1	0	2	74.7541	1	74.7541	1	9.26056	9.25317	8.81132	8.42537	11.5895	11.0173	10.6743	8.73885	10.0644	8.29193	11.1077	9.8028	10.1156	8.94753	11.2276	10.7604	9.8271	10.8915	8.72094	8.68569	9.65805	11.0541	10.6947	9.73495	9.89176	8.94162	11.9078	12.0169	11.2314	11.9749	12.1095	10.4875	10.4033
M 271	53	4	1	1	LumA	1	1	1	0	1	2	1	72.3279	1	72.3279	1	9.15861	9.66564	9.33554	11.0769	11.0822	10.2371	10.8951	8.40348	10.2337	8.03503	10.4489	9.65405	10.2111	8.72535	11.5496	10.1031	9.92378	10.1432	9.80149	9.3628	9.22428	10.5411	10.3142	9.12687	9.32372	8.57893	11.2173	12.3065	10.41	10.9112	12.2667	10.3218	9.89223
M 1282	81	1	3	4.5	LumB/HER2neg	1	1	1	0	2	0	1	59.8033	1	59.8033	1	9.51523	9.88527	9.17279	10.6088	11.6529	11.233	11.2003	8.66836	12.4771	7.82862	12.4656	11.1002	8.57815	8.90458	11.4546	11.4502	10.1808	10.6606	8.75543	10.1146	9.65443	11.4294	11.1275	9.80459	10.305	8.79046	13.3423	13.411	11.0679	11.7256	12.367	10.4159	10.8862
M 1050	68	1	2	7	LumA	1	1	1	0	3	1	2	52.9508	1	52.9508	1	10.294	11.4741	9.56699	9.92769	11.3853	10.0227	10.986	10.1646	10.731	8.74913	10.2402	9.97893	10.1233	9.33198	12.4298	10.4795	9.81604	10.7664	8.83215	10.045	9.94176	11.163	11.035	9.87426	10.5573	9.58758	11.8503	12.9955	11.3379	12.0021	11.638	10.5926	10.3745
M 898	66	1	2	1.2	LumA	1	1	1	0	1	0	2	62.1967	1	62.1967	1	9.99836	10.0297	9.87389	11.5979	12.2837	10.4378	11.0174	9.61508	10.3322	8.54744	10.7918	10.328	10.1551	9.44027	12.2787	10.6495	9.78092	10.7376	8.4116	9.53343	10.1699	11.7934	11.0317	10.2641	10.4679	9.83229	11.6071	12.1479	11.7091	12.7456	11.9559	11.1495	10.5732
M 654	73	1	3	3	HER2pos	0	0	0	1	2	0	1	63.377	1	63.377	1	9.57483	9.20537	9.2842	12.7366	11.4501	12.0127	10.8891	8.7222	10.0498	8.59153	12.5343	10.0227	11.2682	8.98607	11.0554	10.6551	10.503	10.8225	8.78434	8.90601	9.91147	11.4648	11.0265	10.0174	10.2063	9.15258	12.0246	12.5032	11.9669	12.3413	13.1613	10.8464	10.7741
M 510	79	1	2	6.5	LumA	1	1	1	0	3	0	1	49.5082	1	49.5082	1	9.41776	9.89696	9.13921	11.6699	9.82161	11.0879	12.571	7.66657	11.9055	8.94276	11.8978	9.28383	9.3626	8.21216	11.3875	10.4623	10.2669	10.5708	8.28897	9.49548	9.09434	10.0925	10.3639	9.31004	9.45808	7.89765	12.0114	13.4244	10.5966	10.8565	12.5646	10.8361	10.4349
M 132	65	1	2	3.2	LumA	1	1	1	0	2	1	1	66.2295	1	65.2459	2	9.726	9.87759	9.53726	9.87794	11.7781	11.2514	11.006	9.41681	11.4274	8.25836	11.458	10.4952	9.29653	9.25658	12.4477	11.2117	9.70193	10.582	9.29943	9.72866	10.174	11.7836	11.0617	10.0002	10.3239	9.41483	11.9902	13.1024	11.5916	12.2025	12.1728	11.0103	10.7755
M 1383	35	2	2	0.4	LumB/HER2pos	1	1	1	1	1	1	1	57.8689	1	57.8689	1	10.242	9.92504	10.3597	13.9232	12.1133	10.3678	11.4431	9.23509	10.402	8.98588	11.5229	10.4059	9.95823	9.77794	12.6593	10.8069	9.85793	11.2559	9.87057	9.65878	10.2726	11.7702	11.0815	10.5083	10.3437	9.54708	12.3788	12.2216	11.6971	12.6555	12.4206	11.2232	10.963
M 1254	52	4	2	3	LumA	1	1	1	0	2	0	1	59.377	1	59.377	1	9.61069	10.6982	9.03786	11.528	12.0919	11.9471	11.0207	8.854	10.8222	8.49584	12.7325	11.1864	9.8598	9.52738	12.0303	11.4847	10.8456	11.0422	9.37854	9.46651	10.0958	11.9566	11.6862	10.4457	10.581	9.34701	12.7415	12.9901	11.8555	12.7126	12.4957	11.1406	11.089
M 1022	49	1	2	1.9	HER2pos	0	0	0	1	1	0	1	0.327869	1	0.327869	1	10.9586	11.2502	9.63384	12.3218	12.114	12.113	12.2976	9.51863	11.0728	9.39935	13.0354	10.9367	10.2211	9.80524	12.0384	11.3993	11.459	11.0412	9.40581	9.49879	10.4999	12.4876	11.7701	10.8049	11.1638	10.0325	13.6077	13.4137	12.6315	13.3027	12.427	11.7446	11.5193
M 875	60	1	2	1.7	LumB/HER2pos	1	1	1	1	1	1	1	59.541	1	17.1803	2	10.9917	10.3132	10.4807	12.8449	12.7681	11.4834	11.375	9.4185	11.4604	8.83426	12.221	10.7553	9.35489	9.72855	12.352	11.6997	10.2667	11.3319	9.14538	9.34697	10.3624	12.1514	11.5421	10.856	11.0528	9.81394	13.1491	12.8335	12.1269	12.9958	12.5275	11.4267	11.4352
M 626	54	1	2	1.4	LumA	1	1	1	0	1	0	1	60.8852	1	60.8852	1	9.29153	9.54193	9.46393	12.3601	11.5781	10.8364	11.2882	8.74324	12.7407	8.15255	11.2306	9.69044	10.2439	9.23532	11.3392	10.4632	10.2588	10.5287	9.07934	9.71465	9.55637	10.8411	10.8273	9.99088	9.5434	8.95322	11.3958	13.2124	11.3716	11.6953	12.3041	10.3129	10.1695
M 482	76	1	2	2.1	LumB/HER2pos	1	1	1	1	2	0	1	64.3934	1	64.3934	1	10.1231	10.3024	9.37501	11.0529	12.6771	10.2296	12.6829	9.47571	11.4406	8.55603	12.0042	10.6831	9.91996	9.90766	12.0343	11.1278	10.2837	11.172	9.91006	10.6143	10.6178	12.4584	11.4206	10.9261	10.9493	10.1889	12.8768	12.5811	12.4314	13.796	12.4898	12.2254	11.5266
M 247.1	43	2	3	2.3	LumB/HER2neg	1	1	1	0	2	0	1	65.1475	1	65.1475	1	9.82362	10.5581	9.66111	11.5522	12.2392	11.063	11.5266	9.46558	10.9716	8.61783	11.6352	10.6253	9.21978	9.62528	12.5852	11.1595	10.562	11.0575	9.39252	10.7641	10.2302	12.1305	11.3476	10.6505	10.6563	9.81544	12.0314	12.3226	12.0358	12.9719	12.2843	11.4391	11.0821
M 1273	50	2	2	0.6	LumA	1	1	1	0	1	1	1	24.9508	1	24.9508	1	9.61689	9.98449	11.0008	14.0578	11.4047	10.5869	10.9301	8.75753	11.4545	8.2935	10.8294	9.77954	10.9926	9.1386	12.1963	10.709	10.7252	10.4142	9.53387	9.22189	9.56543	10.7902	10.5156	9.62588	9.60697	8.89729	12.2293	12.8243	11.4937	11.2829	12.7094	10.5888	10.1998
M 1144	73	1	2	0.7	LumA	1	1	1	0	1	0	1	58.1639	1	58.1639	1	9.59608	10.0904	9.46482	10.6432	12.4324	10.889	10.752	9.07421	10.2391	8.42625	11.144	10.3399	9.85847	9.49917	12.385	11.1149	9.97381	11.0325	8.91411	9.38537	9.89709	11.5124	10.9743	10.1538	10.0964	9.28684	11.6261	12.1813	11.3776	12.1971	12.3634	10.8532	10.5267
M 888	51	1	2	1.5	LumA	1	1	1	0	1	1	2	65.2131	1	65.2131	1	9.84901	10.1769	10.4482	12.943	11.8879	10.1343	11.1725	9.41052	10.1479	8.73195	10.8446	10.1787	10.0047	9.60967	12.9149	10.7267	10.0371	10.7362	8.61292	9.56772	10.0493	11.7131	10.7962	10.3139	10.1688	9.65287	11.4119	12.4871	11.5785	12.4594	12.3594	11.0936	10.5997
M 738	62	1	1	1.3	LumA	1	1	1	0	1	0	1	66.459	1	66.459	1	9.95195	10.1298	9.71957	11.3374	12.3	10.6756	10.7583	9.64303	11.2402	8.81174	11.2117	10.4796	9.09478	9.82772	12.9998	10.8281	10.0388	10.9143	9.18157	9.66926	10.4309	12.1574	10.9104	10.6124	10.5523	10.0511	11.4876	12.7312	12.1818	13.1727	12.1359	11.5945	10.9988
M 492	59	1	1	1.1	LumA	1	0	1	0	1	0	1	67.7705	1	67.7705	1	10.0529	10.2321	10.0745	8.71503	11.9539	9.33911	10.8364	9.93862	9.92572	9.64528	9.86103	10.4865	10.7335	10.0707	13.5908	10.3529	10.038	10.4291	9.23018	9.89479	10.319	11.3763	10.62	10.4783	10.2928	10.1755	10.7029	11.2328	11.1735	12.3695	11.2618	11.0854	10.5534
M 355	71	1	3	4.5	LumB/HER2neg	1	1	1	0	2	2	1	51.4098	1	51.4098	1	9.04831	9.57282	9.07613	10.2182	11.5578	10.9792	10.94	8.04416	13.812	8.05135	12.4634	10.282	8.97974	8.8532	10.8255	11.35	10.9652	10.8978	9.30278	8.63928	9.5077	11.0114	11.3484	9.74927	9.86304	8.32831	12.8593	13.4502	11.2749	11.7387	12.9467	10.3363	10.8198
M 1373	60	1	2	1.1	LumA	1	1	1	0	1	0	1	49.9672	1	49.9672	1	9.86672	9.95451	9.9467	11.367	11.6317	10.1306	10.7082	9.54908	10.414	9.03353	10.4274	10.0437	11.1623	9.82101	12.7863	10.1837	9.66029	10.284	9.44188	9.66954	10.0264	11.2311	10.4056	10.0314	9.8826	9.64014	11.0634	11.2998	10.9526	11.8536	11.463	10.5865	10.1339
M 1158.2	30	2	3	1.4	LumB/HER2neg	0	1	1	0	1	0	1	55.0492	1	55.0492	1	10.8184	10.3607	9.14557	11.2419	11.8722	11.6206	11.6299	8.75508	11.3399	10.1549	12.2336	10.2362	11.6839	9.32144	11.9006	11.4353	10.6831	11.4845	8.92745	8.74695	9.83311	11.5834	11.5192	10.3369	10.4454	9.27864	12.9113	12.8837	12.0217	12.3551	12.6392	10.8465	10.759
M 997	67	1	2	1.6	LumA	1	1	1	0	1	0	1	56.623	1	56.623	1	10.6124	10.8886	9.86964	9.17321	12.6847	9.31252	10.9971	10.4683	10.3231	9.26646	10.7693	11.4163	9.34857	10.4022	13.8297	10.8544	9.9163	11.2184	8.79482	10.1912	10.944	12.6105	11.3029	11.2535	11.0661	10.7271	11.5466	10.9989	12.4812	13.7335	11.2685	11.9619	11.1463
M 757	76	1	2	2.1	LumA	1	1	1	0	2	1	1	35.4426	2	35.4426	2	10.1795	10.2136	9.65131	10.5633	12.4407	10.7841	11.4042	9.51216	11.8886	8.79806	11.315	10.651	9.18066	9.86595	12.9151	11.1083	9.9387	11.0069	9.29924	10.0637	10.4563	12.1829	11.1274	10.7758	10.6832	10.0348	12.1999	12.3395	12.1985	13.3498	12.1759	11.7334	11.1712
M 607.1	73	1	3	1.3	LumB/HER2neg	1	0	1	0	1	1	1	60.3607	1	60.3607	1	9.58577	9.92513	10.0874	11.9744	11.4359	11.4363	10.9775	9.12041	14.2484	8.62772	11.7578	10.5165	9.45834	9.33623	12.3202	10.9962	10.1637	10.958	9.69387	9.38602	9.94502	11.5226	11.1331	10.3511	10.2249	9.36502	12.3214	13.2865	11.5414	12.2348	12.1857	10.9997	10.7075
M 370	78	1	2	1.2	LumA	1	1	1	0	1	1	2	72.3279	1	72.3279	1	9.23979	9.62674	9.14297	10.6728	12.2593	11.8143	10.5908	8.55193	12.5401	8.00792	11.5413	10.545	9.17588	9.20588	12.009	11.2502	10.2404	10.9848	10.2041	9.42784	9.71184	11.6188	10.9388	9.93542	10.0981	9.1369	12.1374	12.9286	11.3627	12.319	12.4159	10.9575	10.7409
M 224	51	4	2	1.8	LumA	1	1	1	0	1	0	1	4.32787	1	0.918033	1	9.25802	9.66273	9.76873	12.4681	11.7322	10.5895	10.2392	8.89389	10.2562	8.15821	11.253	9.53962	8.226	9.08099	12.2112	10.5268	10.1218	10.4946	8.91226	9.69605	9.55201	10.9503	10.4648	9.85461	9.63636	8.87023	11.089	12.4237	12.0157	11.6574	12.3651	10.5699	10.372
M 1358	52	2	2	2.5	LumA	1	1	1	0	2	1	1	57.0164	1	57.0164	1	10.247	10.8438	10.0408	7.83953	12.0179	9.38837	10.951	10.0464	10.0007	9.45232	10.186	10.7323	9.61081	10.1809	13.4843	10.5897	9.93642	10.8485	9.1812	10.0144	10.5359	11.7205	10.7466	10.6459	10.4901	10.3019	10.7602	11.5021	11.8934	13.0466	11.3662	11.3859	10.7045
M 1229	74	1	2	1.1	LumA	1	1	1	0	1	0	1	52.9508	1	52.9508	1	9.74723	10.4456	9.93922	10.754	11.9599	11.9773	11.2939	9.03074	11.2199	8.26201	11.636	10.3943	10.0011	9.38468	12.1531	11.241	11.0223	10.9609	9.81545	9.72806	9.96841	11.6916	11.2366	10.3149	10.4655	9.53703	12.5263	12.8228	11.8349	12.4438	12.4554	10.9725	11.0136
M 851	53	4	1	2	LumA	1	1	1	0	1	0	1	54.4262	1	54.4262	1	9.8694	10.2825	9.40588	10.407	12.3087	12.4164	11.2028	9.39599	11.9059	8.74365	11.9912	10.7393	10.037	9.49445	12.4454	11.44	10.6572	10.9207	9.27471	10.1342	10.157	11.9505	11.4118	10.3255	10.6522	9.73988	12.4824	12.6196	11.8224	12.6799	12.4698	11.0838	11.1596
M 589	75	1	2	1.7	LumA	1	1	1	0	1	0	2	55.0164	1	55.0164	1	9.77906	10.0934	9.50819	9.31157	11.786	11.1996	10.5763	9.41934	10.6561	8.52852	11.0449	10.3663	8.88347	9.35945	12.411	10.8735	10.1347	10.8789	9.74843	9.9421	10.071	11.7738	10.7902	10.1259	10.3806	9.60301	11.8876	12.2881	11.7933	12.5702	12.0323	10.9959	10.8352
M 449	41	2	2	1.3	LumA	1	1	1	0	1	0	1	26.4262	1	26.4262	1	9.99575	9.77493	9.72277	12.4644	10.6209	10.2315	11.9978	8.12031	10.7239	8.10856	11.6604	10.3135	10.0974	8.68787	11.9249	10.9388	9.47288	10.5902	9.49165	12.9847	9.54388	10.9628	11.3113	9.39179	9.93737	8.28505	13.4436	12.958	10.9351	11.4474	12.4678	10.4022	10.8446
M 211	29	2	3	1.8	LumB/HER2neg	1	0	1	0	1	0	1	65.4098	1	65.4098	1	10.5743	10.556	9.95667	9.9278	12.2975	9.35403	11.706	10.5301	10.0617	9.6519	10.3203	11.1451	9.0174	10.2002	13.7072	10.6192	10.0467	10.8725	9.24884	10.2966	10.7794	12.0903	11.2632	10.9434	10.8725	10.5162	11.741	11.455	12.1074	13.2588	11.1829	11.7325	10.8153
M 1492	72	1	2	1.7	LumA	1	1	1	0	1	1	1	46.3607	1	46.3607	1	9.45309	10.605	9.92091	9.72558	12.9359	11.5947	10.3079	8.95761	10.6571	8.91853	11.605	9.82859	11.2346	9.48355	12.0236	10.5096	10.7979	10.2954	11.1846	9.46884	9.69035	10.8833	10.5438	9.56163	10.0382	9.44507	11.666	12.2516	10.8288	11.2979	11.6519	10.1182	10.3097
M 1242	80	1	2	1.5	LumA	1	1	1	0	1	1	1	0.983607	1	0.459016	1	9.47238	9.77705	10.0103	13.0183	11.5563	10.7194	10.1345	8.91139	11.7236	8.20399	11.1504	10.1055	9.7612	9.03459	12.3038	10.7919	10.2098	10.5953	9.64522	10.1749	9.73315	11.2488	10.5451	9.73391	9.98691	9.2439	11.7099	13.1932	11.8944	12.1392	12.6239	10.6484	10.7664
M 1110	45	2	2	2.4	LumA	1	1	1	0	2	1	1	48.4262	1	35.8033	2	10.5913	10.3439	9.67691	11.8728	12.436	10.1193	12.2388	9.92895	10.7086	9.79451	11.3713	11.0348	10.7526	9.92787	13.2799	11.219	10.1896	11.6302	9.63927	9.8117	10.6958	12.522	11.4608	10.876	11.1668	10.3622	12.8325	12.5702	12.2954	13.3954	12.5044	11.9629	11.3777
M 862.2	73	1	2	4	LumA	1	1	1	0	2	0	2	29.082	1	0.52459	1	9.57772	10.2485	9.63791	10.4192	11.6525	12.0923	11.6341	9.07078	11.1531	8.59617	11.7769	10.2354	10.4575	9.39604	12.562	10.7291	10.8086	10.3402	9.35724	10.1673	9.92935	11.4835	11.0352	9.97645	10.3244	9.7113	11.8217	13.479	11.5457	12.324	12.4105	10.8923	10.6369
M 702	51	4	2	0.3	LumA	1	1	1	0	1	0	2	60.2951	1	60.2951	1	10.2988	10.1387	9.78019	11.8787	12.171	9.8841	10.9853	10.1114	10.8535	9.27218	10.4803	11.2044	8.49264	9.8939	13.4596	10.6383	10.0675	10.8458	9.29875	10.0715	10.5792	12.2851	11.023	10.664	10.8951	10.3808	11.418	11.617	11.9857	13.0412	11.5176	11.4097	10.9745
M 465	51	3	2	1.8	LumA	1	1	1	0	1	0	1	60.4262	1	60.4262	1	9.3578	9.43371	10.826	9.54526	10.9136	9.81987	10.2453	8.91733	10.578	8.80654	9.48945	9.46981	11.4874	9.20911	11.2067	9.58319	9.31943	9.44011	12.924	9.31953	9.54149	10.4971	9.88977	9.27391	9.38831	9.27151	10.563	10.924	10.2234	11.2107	10.5287	9.95205	9.83027
M 330	47	2	3	1	LumB/HER2pos	1	1	1	1	1	1	1	61.3443	1	61.3443	1	9.36325	8.99047	9.52292	11.2067	11.4927	10.9293	11.1743	8.8001	11.4539	8.24971	11.0055	9.55843	9.90643	9.01734	11.1858	10.4962	9.62808	10.5447	10.2735	8.96538	9.54611	10.7212	10.8202	9.71518	9.70727	8.82694	12.1374	12.5865	11.3445	11.8645	12.0078	10.2219	10.1829
M 1341	88	1	3	5.5	LumB/HER2neg	1	1	1	0	3	1	1	19.9344	2	9.40984	2	10.3238	11.2648	9.58024	11.1051	10.6059	11.5363	12.3371	7.72393	9.05622	8.6718	11.3754	9.66766	10.1482	8.48663	12.0402	11.5805	9.91487	9.93307	8.76227	9.91622	9.15643	10.9076	10.6245	9.38723	9.56062	8.0605	12.5306	13.4908	10.9397	10.4695	13.4901	10.052	10.5233
M 1127	89	1	2	1.2	LumA	1	1	1	0	1	0	1	58.4918	1	45.7049	1	9.60234	10.2973	9.83652	11.7761	11.8772	11.6845	11.0788	8.88093	13.823	8.34871	11.2993	10.3846	9.33546	9.26514	12.3471	11.0004	11.4369	10.743	9.09055	9.58527	9.83682	11.3801	11.1093	10.0711	10.2612	9.46426	12.0563	12.8264	11.7392	12.4566	12.3159	10.7885	10.6795
M 963.2	49	2	2	2.2	LumA	1	1	1	0	2	0	1	51.377	1	51.377	1	9.45964	9.97876	9.46249	12.4003	12.0741	11.8461	11.1835	8.78018	12.2341	7.98575	11.9742	11.2634	8.7773	9.16884	12.165	11.4938	10.5849	11.0616	9.32012	9.60483	9.91785	11.5903	11.6971	10.0427	10.5402	9.27239	12.5657	13.2039	11.5441	12.3435	12.5117	10.8005	11.1716
M 721	57	1	2	2.9	HER2pos	0	0	0	1	2	0	1	64.7541	1	64.7541	2	10.6799	9.50389	9.70601	12.3061	12.1595	12.1736	11.9545	8.569	11.5637	9.37831	12.5222	10.206	11.3867	9.04646	11.967	11.1257	10.9206	10.7638	9.66143	8.81262	9.91852	11.4127	11.1746	10.6819	10.7105	9.2911	13.5274	12.9697	12.0716	12.3975	12.4511	10.8436	10.9136
M 572	67	1	2	2	LumA	1	1	1	0	1	0	1	59.7049	1	59.7049	1	9.5876	9.80744	10.364	10.827	11.4517	10.7475	11.5091	8.41353	11.5851	8.06631	11.6349	10.1707	9.77699	8.8909	11.5981	11.2868	10.113	10.5604	9.27763	9.70437	9.51952	11.3093	11.3192	10.3926	9.90885	8.9051	12.9658	13.6861	11.8716	11.4722	12.7703	10.453	10.6903
M 343	61	1	2	3.7	LumA	1	0	1	0	2	1	2	62.8525	1	62.8525	1	9.87558	10.2763	9.71282	10.4422	11.68	11.2216	11.2995	9.46362	10.3428	8.80402	11.2417	10.2048	9.65756	9.47332	12.8145	10.6423	9.99703	10.8527	8.74832	10.2631	10.0326	11.4137	11.2088	10.1647	10.3193	9.70974	11.8684	13.1713	11.9477	12.2434	11.7702	10.8041	10.4619
M 193.1	43	2	1	2.2	LumA	1	1	1	0	2	0	3	NA	NA	NA	NA	10.0251	9.8738	9.68182	9.29299	11.5201	9.93255	10.6118	9.81231	9.9976	9.23984	9.75311	10.2135	10.9237	9.62103	12.9288	10.4167	9.73457	10.2553	9.70093	9.76227	10.2364	11.2688	10.4587	9.96423	10.128	9.81581	11.1235	11.2566	11.0797	11.9941	10.9258	10.6341	10.2977
M 1331	63	1	2	3	LumA	1	1	1	0	2	0	1	5.2459	1	5.2459	1	10.3163	10.3259	10.1346	9.67784	12.2984	9.80639	11.3809	10.2106	10.2336	9.41842	10.652	10.8554	9.7459	10.0358	13.3524	10.7428	10.1031	10.8579	9.14156	9.86293	10.7639	12.1114	11.1233	10.7391	10.6293	10.2563	11.5869	12.6472	12.14	13.1038	11.755	11.5501	10.9224
M 1199	31	2	3	4.9	HER2pos	0	0	0	1	2	2	1	43.4098	1	0.42623	1	9.81492	10.2744	9.3608	10.2464	11.9053	11.5372	12.5469	9.28031	10.1324	9.60259	12.1542	10.4075	11.4662	9.40913	11.6645	11.1506	11.3161	11.445	9.32294	9.32351	10.1516	11.9326	11.6565	11.1171	10.8469	9.44867	13.7045	12.2499	12.1111	12.6557	12.1728	11.0187	10.9383
M 949.4	52	1	2	1.5	LumA	1	1	1	0	1	0	1	55.2787	1	55.2787	1	10.2541	10.1189	10.1915	9.46254	12.0331	9.88143	10.9259	10.1241	10.0219	9.79113	9.94118	10.6316	10.3774	10.0328	13.3523	10.4663	10.0425	10.4449	9.40156	9.92058	10.6604	11.9211	10.9513	10.4998	10.4475	10.2335	11.1782	11.2652	11.8387	12.7269	11.1915	11.2701	10.6456
M 808	64	1	2	2.1	LumA	1	1	1	0	2	1	1	58.2951	1	58.2951	1	9.22244	9.36813	8.78715	10.4303	12.272	11.7824	10.7403	8.63103	10.8612	8.11726	11.9838	10.437	10.1153	9.04527	11.4083	11.5429	11.1021	10.8733	9.57482	8.84038	9.74356	11.3935	11.2004	9.80119	10.2795	8.803	12.4484	12.5536	11.4436	12.0441	12.3566	10.4438	11.0191
M 561	46	2	3	1.1	LumB/HER2pos	1	1	1	1	1	1	1	66.7869	1	66.7869	1	9.3149	9.54172	9.69299	11.0356	11.3282	10.3502	11.3748	8.64455	10.7806	8.23737	10.8407	9.76057	10.2778	9.07176	11.8316	10.2846	9.74326	10.3791	9.97531	10.7786	9.56914	10.8106	10.861	9.68341	9.57525	8.65811	12.3784	12.7636	11.156	11.7489	11.8331	10.1644	10.1035
M 413	52	1	3	3.5	TN	0	0	0	0	2	3	1	48.5246	1	48.5246	1	10.5984	10.4261	9.3313	11.3355	12.4429	10.8681	11.158	9.47734	10.3814	9.3554	12.0117	10.484	9.51751	9.65613	12.0221	11.6082	10.0904	11.4996	9.18404	8.74573	10.6064	12.2735	11.7349	10.7555	10.8576	9.76885	12.8549	12.7909	12.3766	13.2658	12.4959	11.684	11.2146
M 176	66	1	3	1.5	LumB/HER2neg	1	0	1	0	4	1	1	70.5902	1	70.5902	1	9.21501	9.33015	9.27154	11.7127	11.7798	10.8824	10.5079	8.53102	10.2432	8.06048	11.1252	10.0942	9.39894	8.87705	11.4599	11.0036	10.2776	10.6765	9.13093	9.65645	9.65854	11.1947	10.825	9.90106	9.91739	8.75946	12.3316	13.0034	11.4208	12.2521	12.0939	10.5479	10.4914
M 1422	81	1	3	4	TN	0	0	0	0	2	0	1	0	1	0	1	10.5957	10.1588	9.33482	11.2278	11.419	11.3296	12.2125	9.09092	10.2917	10.598	13.3272	10.228	11.495	9.29448	11.5761	10.7349	10.9327	13.9336	9.04007	9.77123	10.0223	11.6089	11.5285	10.3218	10.6289	9.25941	13.8147	13.7051	11.7286	12.2574	11.9464	10.8701	10.707
M 1213	61	1	1	1.4	LumA	1	1	1	0	1	1	1	37.0164	1	0.95082	1	9.25089	9.8285	8.91127	10.8214	12.1484	11.6399	11.1532	8.86013	11.8156	8.18167	12.4045	10.0987	10.4641	9.04772	11.7703	11.2289	10.5405	10.9462	9.544	9.66612	9.66852	11.6227	11.2273	9.84013	10.0849	8.77967	12.0538	13.0009	11.5401	11.7683	12.3947	10.3833	10.6098
M 1065.2	51	1	2	2.9	LumB/HER2pos	1	1	1	1	2	3	1	56.0656	1	56.0656	1	10.0632	9.87991	9.23389	12.1044	12.0047	11.9541	11.6714	9.16516	10.6466	9.70786	12.4546	10.8052	10.2764	9.36478	12.2449	11.7132	11.6908	10.9365	9.20905	9.48046	10.187	11.8652	11.4451	10.2654	10.6763	9.29439	13.8667	13.1326	11.9473	12.3724	12.5234	10.8308	11.0846
M 828	50	2	2	2	LumB/HER2pos	1	1	1	1	1	1	1	61.082	1	61.082	1	9.48748	9.73308	10.3763	14.965	12.1643	11.822	10.775	8.73324	12.2	8.4936	11.833	10.3988	10.5531	9.16919	11.9119	11.0703	10.7499	11.0569	8.97221	10.7534	9.89978	11.295	11.4576	9.90972	10.3809	8.928	12.8877	13.168	11.5426	11.9276	12.3607	10.5255	10.7317
M 678	64	1	2	3.2	LumA	1	1	1	0	2	0	2	60.8525	1	60.8525	1	9.89091	9.54332	9.31896	8.75646	12.304	10.1573	11.1637	9.60258	10.5272	8.83225	10.8	10.6632	8.89493	9.62816	12.788	10.8045	9.60946	10.9401	9.87238	9.6321	10.3905	12.0517	11.0604	10.5205	10.4607	9.78182	11.6455	11.9222	11.9452	12.8582	11.861	11.3284	10.8889
M 427	57	1	2	1.3	LumA	1	1	1	0	1	0	1	65.2459	1	65.2459	1	9.85416	9.60926	9.57995	10.6084	12.0679	10.7697	10.4528	9.51614	10.2742	8.86859	10.6817	10.35	9.39025	9.55949	13.0092	10.6271	9.69109	10.7884	9.09681	9.60237	10.2867	11.5545	10.7946	10.3631	10.1522	9.60566	11.7067	11.8822	11.6877	12.5312	11.7722	11.1014	10.5804
M 307	40	2	1	1.5	LumA	1	1	1	0	1	0	1	64.0328	1	64.0328	1	10.3371	10.349	9.45578	11.3327	11.9563	10.6919	11.5066	9.52489	12.2477	9.59704	10.9032	10.3649	10.2301	9.63103	12.9238	10.9399	9.72451	11.5498	9.12471	10.3791	10.3189	11.7942	11.0431	10.3763	10.3014	9.56238	11.4652	12.6993	12.2636	12.6978	12.3006	11.1845	10.8162
M 1314.2	71	1	2	1.3	LumA	1	1	1	0	1	0	2	53.7049	1	53.7049	1	9.89113	9.97719	10.5346	11.4056	11.1556	9.46935	10.6764	9.66735	10.0772	9.45459	9.96179	10.2673	11.641	9.74528	12.7999	10.2796	9.76903	9.96281	9.63502	9.6995	10.1923	10.9693	10.5842	9.82556	10.0068	9.73343	11.1497	12.0826	11.0251	11.5279	11.3085	10.4686	10.2083
M 1093	60	1	2	1.2	LumB/HER2pos	1	1	1	1	1	0	1	62.5574	1	62.5574	1	10.635	9.21691	9.86951	11.3652	11.5122	11.4317	12.0027	8.49888	11.4652	9.5832	12.2681	10.3753	10.8424	8.87021	11.8296	11.0084	10.68	10.7453	9.51675	10.7051	9.75076	11.4883	10.9873	10.0404	10.0084	8.66121	13.3202	13.2831	11.9668	11.9975	13.181	10.5463	10.7206
M 930.2	82	1	2	2.7	LumB/HER2pos	1	1	1	1	2	0	1	19.9672	2	19.9672	2	9.03505	9.55935	8.86067	11.035	11.8546	11.4928	10.2913	7.85886	10.0725	6.95081	11.3386	9.84714	10.0947	8.51167	9.65911	10.4192	10.3128	10.6579	9.40139	9.04261	9.41764	11.4128	10.5592	9.47898	9.15626	7.83021	11.3993	11.9313	11.1618	11.3294	12.1638	9.81617	10.3592
M 689	50	4	2	1.4	LumA	1	1	1	0	1	0	1	44.7541	1	0.295082	1	9.38222	9.38431	8.7299	11.4191	11.5509	10.6338	11.1806	8.35466	11.0739	7.61288	10.9856	9.72424	9.69959	8.72786	10.4722	10.4673	9.71956	10.6859	9.44341	8.75743	9.61796	11.104	10.319	9.64537	9.58286	8.70702	12.1676	12.8282	11.1999	12.2096	12.4037	10.5178	10.3474
M 547	49	4	1	2.2	LumA	1	1	1	0	2	0	1	65.082	1	65.082	1	8.67882	9.32266	9.56989	13.6701	11.6224	11.7056	10.4625	7.91039	12.2851	7.50047	11.9332	9.96908	9.65699	8.57027	10.1532	10.7061	11.8215	10.5737	9.47447	9.34378	9.3173	10.6456	11.0427	9.50234	9.67145	7.75601	12.5203	12.4728	11.0585	11.3897	12.1011	9.897	10.48
M 318	73	1	2	1.6	LumA	1	1	1	0	1	0	1	65.7705	1	65.7705	1	9.80702	10.0688	9.63872	10.5605	12.2582	10.4954	11.2344	9.18215	10.9791	8.65678	11.3458	10.5034	9.29138	9.41078	12.5309	11.1236	9.93282	11.0544	9.35831	10.7204	10.2483	11.9825	11.0661	10.3652	10.4039	9.50488	12.2559	12.3658	11.9471	12.8752	12.4902	11.4339	10.9175
M 165	54	1	2	1.1	LumA	1	1	1	0	1	0	1	70.2951	1	70.2951	1	8.81024	9.26459	9.27628	13.4464	11.6017	10.9412	10.3225	8.12532	10.5128	7.52023	11.0049	9.75209	9.06515	8.52154	11.0215	10.7349	10.1064	10.8064	9.66854	9.5411	9.20816	12.1825	10.5283	9.35768	9.58631	7.97864	11.9808	12.537	11.3573	11.4437	12.4799	9.89736	10.1781
M 1304	82	1	3	4	TN	0	0	0	0	2	0	3	29.0492	2	11.5738	2	9.61876	9.5389	9.1351	9.07714	13.294	12.7213	11.8276	9.13653	9.80675	8.75998	12.4663	10.7435	11.7983	9.27303	11.9302	11.2236	11.3911	11.0651	8.63569	8.98983	10.0822	11.6259	11.3503	10.3764	10.5853	9.39552	12.8859	11.5804	11.5286	12.4975	11.7307	10.8791	11.022
M 1173	75	1	3	3	LumB/HER2neg	1	1	1	0	2	0	1	61.1475	1	61.1475	1	9.25379	10.2726	9.23785	9.56502	11.2827	11.7496	11.5087	8.71176	13.0515	8.02675	12.7672	10.7383	9.96006	8.91527	11.7806	11.4565	11.1384	10.4525	8.83887	9.63487	9.63787	11.3327	11.2532	10.3402	10.3659	8.82314	12.8562	13.182	13.0263	11.7643	12.5628	10.9363	10.9181
M 918	57	1	3	1.4	LumB/HER2neg	1	0	1	0	1	0	1	55.2131	1	55.2131	1	10.0636	11.8762	9.19198	10.1684	11.7287	10.3584	10.98	10.0134	10.1963	8.31969	11.5351	10.1844	9.03226	8.98334	11.8892	11.0227	10.1041	10.9679	9.40868	9.16583	9.65692	11.5505	10.9	9.88522	10.5273	9.47072	11.6985	12.3246	11.2009	11.9469	11.9515	10.4177	10.6971
M 773	47	2	3	2.3	TN	0	0	0	0	2	0	3	12	1	12	1	10.2138	9.49678	9.92712	10.2236	12.1829	12.2154	12.0039	8.12566	12.2018	11.0784	13.1596	10.1674	11.5757	8.48647	9.96513	11.7805	11.1599	11.8289	7.89356	8.44142	9.33168	11.4638	11.5072	10.0339	11.6559	8.05853	14.2565	14.402	12.7124	11.262	12.9326	10.1549	11.1794
M 528	85	1	2	2.8	LumA	1	0	1	0	2	1	1	59.8361	1	59.8361	1	8.81914	9.31145	9.15897	11.9895	11.7988	11.6432	10.6405	8.19029	9.15035	8.22121	11.057	9.53705	10.5068	8.66962	10.7695	10.2151	9.9854	9.95799	8.57963	8.86298	9.13319	9.92721	10.6238	9.35242	9.23439	8.29815	10.9069	12.2241	10.5002	10.6963	11.5459	9.41117	9.94479
M 387	59	1	2	10	LumA	1	1	1	0	3	3	2	60.3607	1	60.3607	1	9.70814	10.1927	9.86696	12.0226	11.5908	10.361	10.1946	9.35096	9.92561	8.58752	12.2714	10.4958	10.8959	9.18688	12.1416	10.7393	9.23673	11.1597	8.10522	9.96444	10.0255	11.7878	10.932	10.103	10.2908	9.48185	11.4494	13.4739	12.1983	12.5168	12.2778	11.0512	10.7962
M 156.2	81	1	1	4.9	LumA	1	0	1	0	2	1	3	72.2951	1	45.8361	1	9.72886	9.92344	9.70337	9.99872	11.9347	10.3966	10.5767	9.6118	10.7766	8.26884	10.7199	10.2747	9.23346	9.25749	12.4704	10.8017	9.57325	10.5678	8.70684	9.52644	9.98718	11.5571	10.6756	9.98405	10.0564	9.33263	12.002	12.2756	11.543	12.3033	12.1893	10.8189	10.7028
M 1395	72	1	2	3	LumA	1	1	1	0	2	0	1	55.3443	1	55.3443	1	9.43432	9.65682	8.95326	10.3026	12.2956	11.279	10.9684	8.7975	11.8023	8.79985	11.524	10.2149	8.98137	9.05469	11.9008	10.9709	10.1744	10.7993	8.73198	9.37393	9.72328	11.437	10.9111	9.68477	9.90801	8.99092	12.1444	12.7572	11.3303	11.9975	12.1247	10.4776	10.4155
M 1189.2	83	1	3	3.8	LumB/HER2neg	1	1	1	0	2	0	1	30.0656	1	30.0656	1	9.33109	9.51906	9.43502	11.364	12.1651	12.1917	10.223	8.75523	12.0999	7.57988	12.536	10.9877	9.26529	8.99794	11.5138	11.6719	11.4663	10.7542	9.24922	9.26456	9.57807	11.6597	11.4282	9.75121	10.4823	8.98	12.697	13.6749	11.4452	12.0435	12.5391	10.6139	10.9904
M 1031	44	2	2	1.9	LumA	1	1	1	0	1	1	2	60.2951	1	60.2951	1	10.1835	10.1731	9.93436	11.6279	11.864	10.2497	10.6633	9.97052	10.6121	8.9244	10.8756	10.7167	10.3866	9.60928	13.0525	10.8501	10.0887	10.7784	8.79788	10.134	10.2364	11.9563	11.1288	10.2423	10.5516	10.0364	12.0503	11.964	11.5666	12.5134	11.6767	11.1305	10.6924
M 791	56	1	2	3.5	LumA	1	1	1	0	2	0	1	65.0492	1	65.0492	1	9.83283	10.4278	9.60595	11.6815	11.5496	10.7706	12.4763	8.60757	9.89604	9.27155	13.4447	11.1392	9.21282	9.16297	11.1198	11.375	9.98355	10.9685	8.59314	9.30715	10.1354	12.0783	11.4642	10.2625	10.8454	9.38995	14.1221	14.4688	11.5527	12.7809	12.5688	11.2475	11.272
M 643	56	1	2	1.2	LumB/HER2pos	1	1	1	1	1	0	1	56.7213	1	56.7213	1	9.20087	9.11942	9.60136	13.0343	11.3316	11.0472	11.7718	8.33523	10.1819	8.0764	11.3558	9.73344	9.52151	8.61817	11.2497	10.3212	9.59326	10.3105	9.46689	10.2335	9.37576	10.9861	10.4208	9.46395	9.60339	8.52508	11.7064	13.195	10.9517	11.4387	12.3874	10.0815	11.1542
M 399	36	2	2	1.9	LumA	1	1	1	0	2	1	1	61.1803	1	36.4918	2	9.81422	9.73986	9.75206	11.0181	11.2727	10.6376	10.9399	9.4565	11.087	8.66929	11.0871	10.755	10.7986	9.46291	12.6984	10.4194	9.3375	10.5135	8.02318	10.3959	9.98965	11.3172	11.0394	9.97734	10.0291	9.54828	11.6814	11.9144	11.6634	12.0336	11.6637	10.7181	10.4479
M 272	56	1	2	1.5	LumA	1	1	1	0	1	0	1	70.0656	1	59.6721	1	9.38126	9.63632	9.18405	9.75488	11.5177	11.6996	10.2574	8.85157	10.0028	7.77381	11.5629	9.96256	9.50724	8.85507	11.2842	10.3505	8.91468	10.7761	9.02292	9.13622	9.60727	11.6021	10.5268	9.73822	9.62024	8.74141	11.329	12.8573	11.416	11.9192	11.8639	10.4498	10.4391
M 1290	48	2	2	0.8	LumA	1	1	1	0	1	0	1	21.541	1	21.541	1	9.68008	9.41409	10.2499	13.0744	11.9495	10.5183	10.5784	9.24842	10.9795	8.26223	10.9477	10.16	9.32298	9.31724	12.294	10.6273	10.1597	10.6542	8.51272	9.45991	9.89078	11.647	10.735	9.98593	9.89284	9.21413	11.4151	12.3534	11.5261	12.2094	12.495	10.8195	10.3853
M 1051	69	1	1	1.2	LumA	1	1	1	0	1	0	1	59.4426	1	59.4426	1	9.90963	9.56411	9.86135	11.1927	12.1724	11.3159	10.8295	9.43421	10.4627	8.19838	11.109	10.3711	9.22186	9.37564	12.2639	10.9378	9.73853	11.0296	8.58501	9.52435	9.99784	11.8214	10.9556	10.1071	10.2551	9.3744	11.7727	12.3758	11.5729	12.3399	12.3855	10.9472	10.6442
M 899	60	1	2	2.2	LumA	1	1	1	0	2	1	1	60.918	1	60.918	1	9.63042	9.92636	9.30438	10.2924	12.234	12.117	10.9965	9.2538	11.1966	8.03044	12.4805	10.6005	9.36038	9.17919	12.0738	11.0614	10.2901	10.7392	8.76518	10.2262	9.96001	12.0297	10.9138	10.1368	10.4379	9.39744	11.9302	12.5404	11.5141	12.4008	12.4743	10.9544	10.7822
M 655	70	1	2	1.2	LumA	1	0	1	0	1	0	2	59.1803	1	59.1803	1	9.49925	9.41261	9.25692	9.42289	11.9603	11.412	10.3205	9.07719	10.8541	8.11552	10.6818	9.94326	9.76375	9.16513	11.7116	10.164	9.26499	10.6081	8.05001	9.24035	9.82427	11.6525	10.6294	9.90781	9.88755	9.29245	10.9539	12.5393	11.3218	12.1856	12.074	10.7132	10.2901
M 511	56	1	1	1.4	LumA	1	1	1	0	1	0	1	3.54098	1	3.54098	1	9.44901	9.15357	9.1869	9.26782	12.0969	10.3088	10.3646	8.94065	9.57828	7.92651	10.7204	9.9903	9.08257	9.17754	11.7814	10.3585	9.29147	10.7417	6.771	8.88087	9.79825	11.4089	10.5829	10.043	9.82612	9.13133	11.2132	11.9288	11.3732	12.2562	12.1114	10.729	10.3524
M 291	69	1	2	1.5	LumA	1	1	1	0	1	0	1	60.9836	1	60.9836	1	9.53565	9.36294	9.76886	11.4201	10.8374	10.9902	10.8908	8.57246	10.5368	8.33084	11.4564	9.7229	9.74204	8.80671	11.4819	10.4831	9.68995	10.1695	8.15891	9.80267	9.53685	10.6389	10.5218	9.84988	9.50437	8.56758	11.3968	12.6477	10.8592	11.2219	12.4621	10.2163	10.3022
M 133.2	68	1	2	1.8	LumA	1	1	1	0	1	1	1	22.2295	2	22.2295	2	9.67602	10.0784	10.0807	13.7278	11.6359	10.4782	12.0988	9.40986	11.5015	8.10986	11.8721	10.7222	11.0721	9.17469	12.341	11.056	10.1278	10.5942	9.41472	10.1968	9.91137	11.7795	11.1989	10.028	10.2177	9.21278	12.1326	12.425	11.4083	12.1073	12.4519	10.99	10.997
M 1384	66	1	1	1.9	LumA	1	1	1	0	1	1	1	48.4262	1	48.4262	1	9.91192	9.77971	9.34606	10.5966	12.3214	10.8634	10.7346	9.15746	10.6649	8.34854	11.5919	10.0882	9.64779	9.55138	12.6173	11.0286	10.544	10.7294	9.89415	9.71929	10.184	11.862	10.8026	10.2816	10.0742	9.40964	12.0137	12.1645	11.4655	12.52	12.4978	11.1797	10.6436
M 1263.2	68	1	2	1.4	LumA	1	1	1	0	1	1	1	53.1475	1	53.1475	1	9.21082	9.67698	9.83023	12.1822	11.4777	11.3372	10.4706	8.40855	10.0714	8.06039	11.9239	10.0011	10.0142	9.05563	11.2748	10.9035	11.0444	10.617	9.3388	9.52178	9.56021	10.9711	11.1998	9.5839	9.65095	8.68343	12.2333	13.1209	10.9237	11.3768	12.5156	10.307	10.2517
M 1023	78	1	3	2.9	LumB/HER2neg	1	0	1	0	2	0	1	52.5902	1	52.5902	1	9.94042	10.4214	10.7859	12.3559	11.1985	11.5722	11.8827	8.8051	10.6135	9.09681	13.2407	10.0405	10.4273	9.08985	11.7784	11.2675	11.615	12.1707	9.4209	9.50045	10.1338	11.1934	11.1164	9.83456	10.4219	8.80284	12.6726	13.2021	11.1207	11.4836	12.7826	10.5596	11.0531
M 876	48	2	2	2.5	LumA	1	1	1	0	2	1	1	49.2131	1	35.377	1	10.0065	10.1799	9.34186	8.96334	12.1781	10.6744	10.6131	9.46634	11.4631	8.64492	11.4775	10.6115	8.9591	9.64856	12.8497	11.1041	10.0552	11.0236	9.38943	9.70329	10.3296	12.0425	11.1756	10.5165	10.5117	9.7988	11.9743	12.4424	11.863	12.9371	12.0434	11.456	11.1356
M 627	61	1	2	2.8	HER2pos	0	0	0	1	2	1	1	57.7049	1	57.7049	1	11.0498	10.2015	9.77508	10.5027	13.7891	10.2481	11.9873	10.2915	10.9302	9.59209	11.7253	11.224	8.64691	11.1127	13.4692	11.515	10.0535	11.3885	9.72792	9.63397	11.5525	13.308	12.0924	11.9841	11.7584	11.1874	13.0034	12.1924	13.4591	14.7541	12.3974	13.1939	12.0535
M 483	55	1	2	1.8	LumA	1	1	1	0	1	0	2	63.7377	1	63.7377	1	9.75416	10.0329	9.84349	11.3012	12.1445	9.9823	10.8319	9.23561	10.5927	8.71577	11.3539	10.3194	9.16902	9.53841	12.7989	10.8655	9.47067	10.7955	9.47142	10.6877	10.1414	11.7328	10.9395	10.5058	10.2833	9.69655	11.7569	12.3948	11.6797	12.7248	12.0624	11.2471	10.9963
M 1274	51	4	1	0.6	LumA	1	1	1	0	1	0	1	24.918	1	24.918	1	10.1817	10.1122	9.8867	11.0512	12.4436	9.99296	10.6155	9.82282	10.098	8.9654	10.9471	10.688	8.33133	9.92328	13.3196	10.7249	9.63477	10.9332	9.47568	9.64714	10.6604	12.311	11.0162	10.8323	10.6691	10.1214	11.4075	11.7065	12.0977	13.1362	12.0469	11.7605	11.123
M 1146	48	2	2	3.3	LumA	1	1	1	0	2	1	2	54.8525	1	54.8525	1	10.1128	10.233	9.81134	12.1714	12.4268	10.3345	10.9168	9.85225	10.0185	9.12083	10.6966	10.5851	9.27239	9.953	13.3026	10.7187	9.95084	10.7912	9.0816	9.83632	10.4735	12.0185	11.0793	10.8494	10.5697	10.0161	11.6403	11.7223	12.086	13.0852	11.8154	11.4947	10.8013
M 889	43	2	2	1.6	LumA	1	1	1	0	1	1	1	56.4918	1	56.4918	1	9.53448	9.83843	9.93662	14.098	11.9481	11.4636	11.1608	8.63629	12.7109	8.17205	11.9058	10.5854	8.94157	9.07715	12.1118	11.3567	10.0004	10.8042	8.67912	9.99596	9.83878	11.8363	11.1099	10.0573	10.3005	9.04241	12.1447	13.2159	12.0608	12.2892	12.8037	10.9435	10.9216
M 739	42	2	3	2.6	LumB/HER2neg	1	0	1	0	2	0	1	27.4426	2	12.2623	2	10.32	9.97765	9.41629	9.25433	12.2456	11.5358	11.522	9.45703	10.2254	9.17855	12.2673	10.624	12.4613	9.66666	12.8453	11.2722	11.0715	11.7678	9.48377	9.25514	10.421	11.8168	11.345	10.6846	10.5983	9.58837	13.4946	12.6249	11.4863	12.6626	12.3658	11.2153	11.349
M 493.2	83	1	3	2.7	LumB/HER2neg	1	0	1	0	2	0	1	55.6066	2	55.6066	2	9.20194	9.24646	9.31942	9.95907	12.0562	10.0282	11.0045	8.5633	11.2759	8.30149	10.6508	9.50793	10.0141	9.39977	11.4575	10.1305	9.22852	11.008	10.3051	9.46021	9.79388	10.6316	10.4579	10.1158	9.22453	8.9382	11.193	12.3726	10.9534	12.2137	11.5132	10.691	10.4104
M 357	65	1	2	1.3	LumA	1	1	1	0	1	0	1	70.1311	1	70.1311	1	9.56219	9.71152	9.65071	11.9011	11.4082	10.4229	12.0987	8.82309	10.4705	9.08254	11.5218	10.0432	10.2267	9.15453	12.0938	10.66	9.86748	11.0633	9.07891	14.2173	9.66158	10.9835	11.0781	9.82067	9.81966	9.04583	12.0163	12.0187	11.2217	11.7973	12.1793	10.4635	10.5152
M 1374	79	1	2	4.3	LumA	1	0	1	0	2	0	2	26.0328	1	26.0328	1	9.97387	10.3059	10.1849	13.0169	11.884	10.5581	10.8236	9.58774	10.4975	9.15314	10.5982	10.0074	10.8957	9.9055	12.8864	10.3827	9.94145	10.3961	9.24316	9.68532	10.2929	11.7258	10.9759	10.6075	10.2792	9.88968	12.4021	12.7472	12.4613	12.5702	11.7633	11.2396	10.4649
M 1159.2	50	2	2	2.7	LumA	1	1	1	0	2	0	1	56.1311	1	56.1311	1	11.0191	10.6473	9.97836	8.82395	13.662	10.4883	12.0325	10.4951	10.7553	9.42437	12.2194	11.126	9.02885	10.7127	13.0098	11.7024	10.2173	11.5596	9.73749	9.65714	11.5234	13.4639	12.0547	11.818	11.8317	11.1587	12.7211	12.2072	13.4768	14.7545	12.6306	13.2548	12.0646
M 998	59	1	3	1.5	HER2pos	0	0	0	1	1	0	1	0.459016	1	0.459016	1	10.5299	10.5039	9.51567	10.2476	12.3123	12.3083	12.5165	8.72574	10.6339	10.1795	12.4918	10.6324	11.7652	9.41624	11.9839	11.5326	10.8551	10.9128	9.69303	9.00631	10.1498	11.9011	11.6062	10.9052	10.7999	9.42823	13.3981	13.475	12.1931	12.8085	12.6093	11.3772	11.1459
M 758	64	1	2	1.1	LumA	1	1	1	0	1	0	1	52.2951	1	52.2951	1	10.0004	9.87178	9.68515	10.1196	12.4942	10.2529	10.8931	9.54998	10.5536	8.92702	11.0416	10.3463	9.83157	9.85735	13.0401	10.8786	9.68638	10.9714	9.13021	9.75321	10.4962	12.1014	10.9555	10.6213	10.4731	9.91361	11.5289	11.8945	11.9916	13.1043	12.0837	11.6289	10.8754
M 607.2	73	1	2	1.9	LumA	1	1	1	0	1	1	1	NA	NA	NA	NA	9.24501	9.71995	9.6551	9.98035	11.3456	11.1249	10.1227	8.60633	11.1708	8.34298	11.3654	9.95335	9.27955	9.12941	12.0947	10.7626	9.90096	10.9779	9.31869	9.6793	9.71241	11.0845	10.7644	10.3167	9.87584	8.9891	11.4416	13.6015	11.5376	11.949	12.57	10.6436	10.5635
M 371	44	2	3	2.1	LumB/HER2neg	1	1	1	0	2	1	1	64.2623	1	64.2623	1	9.08509	9.78401	9.65308	12.4919	11.7182	12.5093	11.4124	8.42264	10.8094	7.71069	11.6689	9.75922	8.73977	8.95672	11.6566	11.0037	10.0651	10.7156	9.28885	10.6487	9.63605	11.3737	10.9763	9.88088	9.90644	8.71372	11.9388	12.7099	11.3431	12.01	12.5363	10.7067	11.0967
M 225	82	1	2	3.5	HER2pos	0	0	0	1	2	3	3	13.9672	2	13.2787	2	9.37889	10.6154	9.18018	14.1638	12.1008	12.2759	11.3843	8.4796	13.8107	8.66635	11.6603	9.69414	9.43169	9.03434	11.8106	10.4038	10.0574	10.5263	9.24331	9.49244	9.83832	11.0718	10.6902	10.1128	10.1964	8.82463	12.9982	13.5976	12.4868	12.0637	12.5219	10.5913	10.6423
M 1359	84	1	2	1.2	LumA	1	1	1	0	1	1	1	3.80328	1	3.80328	1	9.92904	10.3718	10.8653	14.0047	11.7456	10.8853	11.7747	9.17689	11.7122	9.16726	11.6951	10.3195	10.9331	9.50977	12.5999	11.1779	10.9474	10.6892	9.40883	10.3766	10.0318	11.6117	11.1887	10.0708	10.354	9.63554	13.3064	13.1554	11.449	12.361	12.2332	11.0629	10.9065
M 1230	48	2	2	1.6	LumA	1	1	1	0	1	0	1	53.1148	1	53.1148	1	9.07575	9.58877	9.32569	12.8629	11.843	12.1284	10.4872	8.45285	12.7474	8.04534	11.3345	10.1055	10.0416	9.0191	11.36	10.8983	10.1567	10.8515	9.94011	9.68662	9.48533	11.04	10.8675	9.41833	9.73874	8.79899	11.889	12.3872	10.8876	11.5392	12.2187	10.2066	10.5221
M 982	56	1	2	1.2	LumB/HER2pos	0	1	1	1	1	0	1	60.5902	1	60.5902	1	10.4476	10.3795	9.70314	10.4323	12.4287	10.0997	11.326	10.0959	10.6514	9.38654	11.131	11.1043	8.91282	9.91266	13.4295	11.0414	9.86272	11.0523	9.10316	9.83482	10.7087	12.4177	11.2499	10.8349	11.0072	10.421	12.1206	12.049	12.2546	13.4081	11.9909	11.8047	11.2613
M 852	58	1	3	2.5	LumB/HER2neg	1	0	1	0	2	1	1	66.459	1	66.459	1	9.47226	9.7159	9.41343	11.4439	11.7129	11.4158	11.1655	8.50706	11.6268	8.88946	12.8269	11.0988	9.80772	8.90848	11.7449	11.849	10.5982	10.9038	8.69551	10.2607	9.66473	11.5589	11.418	9.82614	10.4144	8.91922	12.9993	12.956	11.6915	12.0127	12.7044	10.6836	11.1769
M 590	72	1	3	1.7	LumB/HER2neg	1	1	1	0	1	0	1	6.22951	2	6.22951	2	9.80808	9.57672	8.87374	10.9881	11.7642	11.1015	9.95649	8.6056	10.7159	8.15627	11.8843	10.7098	8.4086	9.02243	11.6142	11.2907	9.63792	10.974	9.49865	9.1859	9.68864	11.5788	11.3229	9.88503	10.316	8.93446	12.8427	13.4776	11.0276	11.9381	12.3389	10.4856	10.8875
M 450	84	1	2	1.9	LumA	1	0	1	0	1	0	1	70.8525	1	70.8525	1	9.81645	10.0004	9.4761	11.9564	11.9442	11.4108	11.1785	9.1238	10.354	8.56145	11.3215	10.4156	9.90094	9.37195	11.9534	11.0466	10.1533	11.2402	9.36482	9.55061	10.0796	11.8212	11.1636	10.4992	10.5719	9.60289	13.5123	13.0198	11.7806	12.7175	12.107	10.8844	10.9779
M 212.2	64	1	2	1.2	LumA	1	0	1	0	1	0	2	62.1311	1	62.1311	1	9.26732	10.5643	8.94847	12.3178	11.0742	10.5169	12.1884	8.7358	11.9834	8.24011	11.8184	9.80792	10.1497	8.87847	11.9088	10.4076	11.2136	10.4432	9.3723	10.545	9.57464	11.0503	10.8865	9.59602	10.0139	9.03792	11.8841	13.0592	11.1034	11.7774	12.5177	10.6865	10.3357
M 1493	86	1	2	3.1	TN	0	0	0	0	2	1	1	32.9836	1	32.9836	1	10.7484	10.363	9.27386	10.0707	11.5242	10.7657	10.7181	9.0613	10.6003	9.14107	10.7332	10.0361	10.8868	9.67407	12.7666	11.0378	10.5129	10.771	9.43519	9.25729	9.7998	10.5118	10.7954	10.0305	9.51295	9.09106	12.3537	12.9703	11.1991	11.7679	12.5587	10.6878	10.4372
M 1244.1	71	1	2	4.7	LumA	1	1	1	0	2	3	2	53.5082	1	53.5082	1	10.0713	10.1959	9.49401	10.9334	12.4934	12.5878	11.1422	9.2652	10.2602	9.30379	12.9947	10.508	11.3856	9.65105	13.0757	10.8153	12.0379	11.0737	9.51074	9.79961	10.2593	11.8927	11.2947	10.8972	10.7114	9.73034	13.1889	12.222	12.0916	12.8465	12.3206	11.2948	11.1443
M 1111	72	1	2	3.2	LumA	1	0	1	0	2	3	2	26	2	26	2	9.26134	11.4381	10.1683	13.0892	11.4382	11.6477	14.6426	8.3194	11.8393	8.92922	11.6001	10.1755	9.27712	8.98604	11.8488	11.3262	10.8009	10.472	8.79437	8.95555	9.65372	11.1488	11.2967	10.4534	10.1059	8.87376	14.6138	13.3194	11.7864	11.9711	13.024	11.0964	10.9839
M 863.2	53	2	3	3	LumB/HER2neg	1	1	1	0	2	1	1	60.2951	1	60.2951	1	10.0076	10.2239	9.08116	11.5882	12.2793	11.3407	11.6081	9.1848	10.5705	8.24525	12.1246	10.7205	9.4969	9.41617	12.4041	11.4299	12.9941	11.0611	9.09422	9.49403	10.1135	12.157	11.4279	10.3511	10.8231	9.69429	12.7343	12.8314	12.4112	12.9317	12.7899	11.4452	11.1932
M 703	80	1	2	2.3	LumA	1	0	1	0	2	2	1	60.2623	1	60.2623	1	9.19578	9.62746	9.47445	11.7796	12.2203	12.1284	10.9686	8.33289	12.8787	8.34346	11.8419	10.4854	9.44251	8.91759	11.3151	11.2674	9.99338	10.9055	9.04151	9.03529	9.65606	11.2954	10.9856	9.87427	10.2199	9.01767	12.6445	13.4924	11.4854	12.2117	12.6483	10.7259	11.111
M 466	82	1	2	2.5	LumA	1	1	1	0	2	1	1	18.0328	1	18.0328	1	9.33469	9.52567	8.83164	11.3484	12.3061	11.881	10.7798	8.20379	11.4057	7.74873	11.6964	10.1961	9.01287	8.91798	11.2643	11.4853	11.2236	10.9033	9.60557	9.21604	9.66473	11.2021	11.1034	9.80853	10.245	8.939	12.5458	12.6555	11.1875	12.0918	12.8095	10.68	11.1557
M 332	47	2	3	2.2	TN	0	0	0	0	2	1	3	65.1148	1	65.1148	1	9.97452	9.62899	9.49519	10.7491	12.4487	11.1128	11.3648	9.05119	10.7216	9.26632	11.8217	10.423	10.042	9.38317	11.8452	11.4966	10.015	11.3353	9.00614	8.69519	10.2434	11.9545	11.4717	10.4099	10.7667	9.64634	13.0853	13.3996	12.0814	13.0674	12.7792	11.5725	11.2574
M 1342	60	1	2	2.2	LumA	1	0	1	0	2	0	1	46.7869	1	46.7869	1	9.39222	9.59153	9.9076	13.9484	11.8859	11.8189	11.7209	8.67138	11.3382	9.22701	12.0846	10.3767	9.13727	9.22816	12.3512	11.2165	9.96309	10.8243	9.17338	9.65893	9.80617	11.4578	11.294	10.0584	10.2498	9.05941	12.9421	13.258	12.2667	12.2283	12.8032	10.8924	10.9649
M 1128.2	81	1	2	1.8	LumA	1	0	1	0	1	0	1	37.0164	2	37.0164	2	9.9065	10.1786	10.0919	12.4493	11.5792	9.97932	12.3513	9.19333	10.9007	9.1983	10.9139	10.5225	10.0771	9.60097	13.1022	10.5481	9.67019	10.6579	9.3207	10.527	9.89705	11.0624	10.7089	10.1464	10.0053	9.44589	11.5199	12.0927	11.2229	12.0128	12.4085	10.7909	10.6016
M 964.2	76	1	1	5.8	LumA	1	1	1	0	3	0	3	30.7213	1	0.459016	1	9.48576	9.83901	9.3464	10.5705	11.2645	13.0732	10.6499	8.33098	12.0666	7.55769	11.8893	9.9758	9.96699	9.02272	11.8134	10.6675	11.5049	11.1844	9.12339	9.41527	9.28743	10.4857	11.1431	9.68589	10.2671	8.52401	11.1749	13.2518	11.3696	11.2417	12.6542	10.3262	10.6381
M 722	50	1	3	1.5	TN	0	0	0	0	1	0	1	54.459	1	54.459	1	10.0269	9.84718	10.5071	13.7302	11.4287	10.7879	10.4762	8.31387	11.99	8.61465	11.738	9.84319	10.752	9.13888	11.4365	10.9339	9.8989	10.8931	9.26374	8.77948	9.76435	11.164	11.2408	10.9775	10.3267	8.95467	14.3771	13.4514	12.3396	12.1015	12.5411	10.6733	10.8955
M 573.1	84	1	2	1.2	LumA	1	1	1	0	1	0	1	64.3279	1	64.3279	1	9.85577	9.79892	9.22391	12.265	11.7487	10.493	10.5979	9.20307	12.393	8.72429	11.6913	10.1594	9.86129	9.33914	12.1632	10.9847	9.47453	10.7636	9.21814	9.42341	9.91156	11.3934	10.8303	10.1309	10.1891	9.41419	13.0984	13.2509	11.391	12.3918	12.9729	10.8867	10.848
M 344.2	77	1	3	2	LumB/HER2pos	1	1	1	1	1	0	1	60.7869	1	60.7869	1	9.87494	10.3068	9.8098	11.7127	12.3442	11.7758	11.7855	9.01854	11.2651	8.74056	12.0367	10.462	9.89474	9.38385	12.3358	11.336	10.9159	11.0569	9.19568	9.80802	10.1862	12.0434	11.4349	10.4588	10.7225	9.65593	13.3703	11.9429	11.938	12.8935	12.7487	11.4359	11.1002
M 193.2	43	2	2	4	LumA	1	1	1	0	2	1	2	71.6721	1	71.6721	1	10.1122	10.2159	9.98076	9.73888	11.901	9.93192	11.2291	10.0176	10.1663	9.47693	10.6387	10.4902	9.50263	9.77646	13.378	10.5058	9.93101	10.4061	8.35242	11.0507	10.3694	11.6457	11.0195	10.402	10.532	10.1205	11.5896	12.0446	11.661	12.5255	11.4997	11.1376	10.6195
M 1332	76	1	2	1.5	LumA	1	1	1	0	1	0	3	54.2951	1	54.2951	1	10.1118	10.0088	9.67719	10.0873	11.9179	10.8803	11.1021	9.71253	11.8571	9.16483	10.6798	10.3758	10.4009	9.69972	12.9265	10.4767	10.4659	11.2401	9.32697	9.82956	10.206	11.4874	10.8715	10.0996	10.4038	9.88128	11.6995	12.3028	11.492	12.3808	11.5234	10.8543	10.5917
M 1201	70	1	2	1.2	LumA	1	1	1	0	1	0	1	49.082	1	49.082	1	9.61663	9.74758	9.25564	10.5435	11.8796	11.6031	11.0494	9.26546	11.9765	8.70106	11.1573	10.2168	10.4268	9.32377	12.265	10.7873	10.9587	10.5636	8.91978	9.78261	9.86093	11.2796	11.0702	9.82734	10.1057	9.42557	12.2035	12.3682	11.2827	11.8448	12.2637	10.5647	10.5606
M 951	57	1	3	2.2	LumB/HER2neg	1	1	1	0	2	1	1	50.4918	1	50.4918	1	9.71617	10.0091	9.38942	11.0552	11.5562	12.1035	11.974	9.06287	13.5233	8.88101	11.6078	10.8153	9.50372	9.11595	12.2883	11.3059	10.4913	10.6893	9.01542	10.1595	10.0193	11.6278	11.3342	10.345	10.3761	9.27161	12.331	13.4227	12.1912	12.2414	12.7601	10.762	10.8433
M 809	82	1	2	2.8	LumA	1	1	1	0	2	1	3	65.3115	1	65.3115	1	9.2736	9.18667	8.76656	12.9223	11.69	11.6172	14.7727	8.63627	10.9138	9.41166	11.9104	9.98262	11.2644	8.91425	11.4762	11.0371	11.543	10.3867	11.3045	10.1976	9.62353	11.1586	10.7333	9.66314	10.5805	8.79391	12.3718	12.0053	11.287	12.2336	12.3266	10.4027	11.173
M 562.1	66	1	2	2	LumA	1	1	1	0	2	0	1	NA	NA	NA	NA	10.3002	9.80047	8.97914	10.3901	11.6624	10.1824	12.1592	8.88769	10.562	7.9737	11.6536	10.303	12.5828	9.19071	12.0112	11.2398	10.1415	10.59	9.34005	10.6898	9.99286	11.8887	11.5228	10.0469	10.2866	9.14183	13.5247	13.6036	11.6722	12.5714	13.0801	11.0036	10.9882
M 414	77	1	2	0.9	LumA	1	1	1	0	1	0	2	65.9344	1	65.9344	1	10.264	10.1017	9.36338	9.81953	12.8371	10.2811	11.2717	9.79052	10.9549	8.91146	11.3763	10.7185	9.05665	9.92322	12.9998	11.1152	9.8692	11.031	9.23277	9.68416	10.8639	12.4705	11.3371	10.8884	10.966	10.4486	11.8136	12.2034	12.5383	13.7089	12.0904	12.1921	11.3826
M 180	38	2	2	8.5	LumA	1	1	1	0	3	3	1	63.8033	1	63.8033	1	9.87947	9.9533	9.62042	11.7302	11.9312	10.1682	10.8946	9.56058	11.8505	8.72453	11.602	10.4705	8.9046	9.38932	12.2775	11.0408	9.66247	11.0441	8.83204	9.29142	10.1427	11.7256	11.3637	10.3208	10.3717	9.51228	12.8751	12.7909	11.7999	12.7989	12.2977	11.0227	10.9252
M 1436	80	1	2	2.9	LumA	1	0	1	0	2	0	1	0	1	0	1	9.98033	10.0252	9.65328	11.3133	12.2466	9.88849	11.3849	9.65481	10.8979	8.9728	10.9554	10.4974	9.03825	9.63101	12.8603	10.9676	9.86904	10.6797	9.24086	10.1607	10.3708	11.9441	11.0725	10.3775	10.5287	9.96921	12.2123	12.4402	11.7924	12.9063	12.1752	11.2645	10.9649
M 1215	59	1	2	3.5	LumA	1	0	1	0	2	1	2	55.9344	1	55.9344	1	10.0753	10.0723	9.84599	11.1401	11.9662	10.111	11.0868	9.79129	11.1273	8.7192	10.8724	10.4942	9.54983	9.6774	12.6209	10.5236	9.68276	11.189	9.61359	9.62182	10.3321	11.9561	10.9587	10.3595	10.4994	9.91127	11.342	12.0559	11.9034	12.8369	11.7242	11.1515	10.8353
M 1071.2	83	1	2	4.7	LumA	1	1	1	0	4	2	1	36.0328	2	36.0328	2	9.2816	9.90079	9.0928	10.8653	12.0381	11.3374	11.397	8.70997	11.2481	8.10769	11.9726	10.6766	9.89977	8.91404	11.6711	11.4755	11.3231	11.0594	9.50247	9.40732	9.56444	11.3461	11.1677	9.72815	10.3544	8.90514	12.3681	12.5318	11.1986	11.8609	12.3918	10.4326	10.8971
M 829	62	1	1	2	LumA	1	1	1	0	2	0	1	58.0984	1	58.0984	1	9.26457	9.94075	8.96832	11.2454	12.0185	11.578	11.3544	8.47599	11.7096	7.96792	11.524	10.1928	9.08347	9.03931	11.2946	11.1271	10.3326	10.8711	9.48921	9.61762	9.9062	11.8228	11.0854	10.0229	10.3826	9.22017	12.1476	12.8711	11.8741	12.689	12.5063	11.062	10.9327
M 679	56	1	2	7.5	LumB/HER2pos	1	0	1	1	3	3	1	0.229508	1	0.229508	1	9.86319	9.75198	9.36947	10.9109	12.1323	10.6794	10.9364	9.22586	10.5021	8.48086	11.0827	10.3647	8.15213	9.40839	12.4078	10.8671	9.34257	11.1787	10.0122	8.97679	10.3042	11.9763	11.2791	10.4448	10.3965	9.65346	12.3202	12.393	12.1457	12.99	12.1381	11.3617	11.2362
M 429	83	1	2	2.4	LumB/HER2pos	1	1	1	1	4	2	1	71.1475	1	71.1475	1	10.0986	10.1539	9.49631	9.51673	12.0621	11.1384	11.2092	9.71402	12.2118	9.0917	10.6028	10.3805	9.88831	9.65693	12.9748	10.5763	10.1245	10.6666	9.42117	10.231	10.3129	11.7698	11.0013	10.4008	10.3483	9.9657	11.645	12.4267	12.0432	12.9041	11.8203	11.1789	10.7991
M 308	50	1	3	2.5	LumB/HER2pos	1	1	1	1	2	0	1	62.1639	1	62.1639	1	9.68411	10.1021	9.62172	12.1539	12.226	11.508	10.9428	8.95011	11.6862	8.31213	11.735	10.3496	9.74647	9.32165	11.8825	11.5243	10.5813	11.4238	9.04901	9.08307	10.0786	11.7877	11.6053	10.2408	10.5077	9.38039	12.6065	12.7285	11.9456	12.7635	14.2713	11.0307	11.0812
M 1315.2	40	2	1	1.4	LumA	1	1	1	0	1	1	1	54.3934	1	54.3934	1	9.5394	9.91701	9.80909	11.1954	11.8274	11.7056	11.0211	9.02862	10.7163	8.14749	11.4121	10.3302	9.55264	9.25175	12.0976	11.0658	10.4241	10.855	9.32034	9.6947	9.83684	11.7636	11.0859	10.1	10.2131	9.28104	12.1127	12.4405	11.8531	12.2416	12.211	10.749	10.8358
M 1094	84	1	3	3.2	LumB/HER2neg	1	0	1	0	2	0	1	52.6557	1	52.6557	1	9.79738	9.93235	9.06261	10.3626	11.5089	10.3039	11.4913	8.50415	10.0508	8.33158	11.7627	10.2665	10.8419	9.01545	12.1057	11.0544	9.77529	10.3498	9.55678	10.2748	9.57882	11.0951	10.9916	9.66217	9.92833	8.80424	12.8772	12.4637	11.0787	11.9072	12.8015	10.6158	10.7339
M 931	48	4	3	0.5	TN	0	0	0	0	1	2	1	27.5082	2	9.83607	2	10.8147	10.8369	9.06002	9.59912	12.4237	11.6336	12.3343	9.65792	10.6183	10.8995	12.7854	10.9653	10.6928	9.74263	12.1797	11.5455	11.0013	12.1066	9.51123	8.88516	10.6093	12.476	11.987	11.2165	11.6204	10.0436	13.7664	13.0963	12.472	13.4692	12.8012	11.7954	11.5701
M 693	71	1	2	1.1	LumA	1	1	1	0	1	1	1	39.8033	2	39.8033	2	9.20924	9.92336	9.2466	9.8575	11.3455	9.73498	11.0093	8.59506	9.92451	8.60134	10.5401	9.65313	10.0242	8.9852	11.863	10.3242	9.76575	10.6925	9.49211	9.43904	9.49013	11.046	10.3223	9.68042	9.66874	8.94163	11.559	12.2841	11.1623	12.0923	11.752	10.2298	10.1894
M 548	69	1	2	1.5	LumA	1	1	1	0	1	0	3	55.8033	1	55.8033	1	9.64127	9.77824	9.29381	11.593	11.2027	12.1176	11.4598	8.73955	10.3609	8.76799	11.6105	9.69776	9.61463	9.01029	12.0728	10.5843	11.5677	10.11	9.54052	9.03913	9.72536	10.7849	10.7333	9.8058	10.198	8.94115	12.1313	12.9099	11.3103	11.6745	12.7455	10.3084	10.476
M 321	43	2	2	3.5	LumA	1	1	1	0	2	2	1	42.7213	1	42.7213	1	9.57434	9.38083	9.32938	12.462	12.1384	10.4974	11.6517	9.04356	11.7097	8.34883	11.2176	10.3503	9.76161	9.21785	11.9245	11.1069	9.58621	10.8503	9.5271	9.35823	9.91064	12.1138	11.2334	10.0592	10.3384	9.24438	12.2348	13.3199	11.8343	12.6006	12.3794	11.0576	10.8634
M 167	47	2	3	3.3	LumB/HER2neg	1	1	1	0	2	0	1	68.8197	1	50.3279	2	9.62537	9.77745	9.50307	11.4714	12.4578	11.3354	11.372	9.06919	10.9517	8.29122	11.4887	10.203	9.34308	9.28109	12.0826	11.1072	10.2725	10.8661	8.50465	9.40174	10.171	11.8934	11.1557	10.2648	10.333	9.43739	11.9132	12.7157	11.8391	12.7616	12.4851	11.3139	10.8809
M 1305	77	1	2	1.2	LumB/HER2pos	1	1	1	1	1	0	1	47.0164	1	47.0164	1	9.79343	11.2461	10.3608	13.4147	11.7207	12.1306	10.6575	7.89911	11.3592	8.19148	12.7489	12.4639	9.63306	8.64372	12.018	11.7193	12.2421	10.5144	8.99682	10.2222	9.3919	11.5955	11.7374	10.0311	10.6805	7.9967	14.6813	13.8472	11.7694	11.4853	12.3103	10.6636	11.2319
M 1177	52	4	2	1.8	LumA	1	1	1	0	1	0	1	60.5574	1	60.5574	1	10.2753	10.7454	9.81677	10.8994	12.2765	10.9976	11.1792	9.77383	11.0747	8.90704	11.8945	10.9456	9.51845	9.67086	12.9572	11.2287	10.9654	10.8519	8.85156	9.85009	10.4986	12.4818	11.2092	10.6173	10.8689	10.0336	12.4452	12.6423	11.974	13.1746	12.0221	11.5732	11.1716
M 919	54	2	3	4.5	LumB/HER2neg	1	1	1	0	2	0	1	63.0492	1	63.0492	1	9.86963	9.77416	9.60895	11.957	11.3534	11.3406	11.7006	8.65415	10.294	8.89808	12.0634	10.5494	9.9721	8.93703	11.7552	10.9114	10.8939	10.362	8.45232	11.2652	9.56073	11.2564	11.1653	9.78386	10.1804	8.68803	13.5934	13.5534	11.0321	11.8107	12.1516	10.6063	10.528
M 774	39	2	3	3.3	LumB/HER2pos	1	1	1	1	2	0	1	55.8033	1	55.8033	1	9.34316	9.41843	9.23821	10.9097	11.7974	11.5989	10.0788	8.49932	10.4382	7.62364	12.1285	10.6997	9.28872	8.80192	11.1786	11.2374	10.2886	10.7179	8.37691	9.20735	9.49952	11.5652	11.2343	9.60686	10.2843	8.49666	12.4315	12.4878	11.3316	11.8893	12.1601	10.3875	10.6246
M 530	80	1	3	6	LumB/HER2neg	1	1	1	0	3	0	1	10.7869	1	10.7869	1	10.8441	9.39076	9.02512	12.0636	11.6767	11.3986	11.9597	8.38358	10.4455	8.27478	11.8287	10.4392	9.24761	8.96708	11.5782	10.7419	10.2143	10.9706	8.20906	9.01024	9.69425	11.4571	11.4591	9.93133	10.0656	9.11705	13.5074	13.4486	11.8798	12.1553	12.985	10.5572	10.4737
M 388	71	1	2	1.8	LumA	1	1	1	0	1	1	1	44.1967	1	44.1967	1	9.98098	9.65138	9.25862	11.4308	12.5249	11.1587	11.156	9.35913	10.2196	8.23978	11.9791	10.6806	9.16015	9.47348	11.3123	10.87	9.60059	10.8978	8.76465	9.5363	10.3162	12.4126	11.4152	10.64	10.8929	9.7339	12.1158	12.382	12.1855	13.3532	12.4248	11.757	11.1524
M 157	43	2	3	2	LumB/HER2neg	1	1	1	0	1	1	1	74.623	1	62.0984	2	8.97433	9.19273	9.58172	12.4695	11.3351	11.5616	11.2644	7.89688	11.0664	7.8003	12.3627	10.43	10.434	8.58183	11.3658	10.5512	10.7927	10.8373	7.85537	9.23366	9.34353	10.77	10.9877	9.35252	9.79063	8.19068	13.1759	12.9822	10.7237	11.4201	12.0596	9.81341	10.4613
M 1396	77	1	2	2.3	LumA	1	1	1	0	2	3	1	56.2951	1	56.2951	1	9.74419	9.82543	9.3425	11.1224	12.539	11.3223	10.9398	9.20694	10.321	8.65503	11.7984	10.569	10.0138	9.48804	11.9944	11.249	10.7336	10.7993	8.99069	9.63571	10.0831	11.8432	11.3178	10.0596	10.4178	9.44707	12.4262	12.1932	11.629	12.7095	12.1519	10.9065	10.8359
M 1190	50	1	2	2.5	LumA	1	1	1	0	2	0	1	57.1475	1	57.1475	1	10.3636	9.91235	10.0533	12.3119	12.6	10.7785	11.0994	9.81004	13.729	8.54159	11.6951	10.9785	9.16263	9.75431	12.6411	11.4762	10.2057	11.2605	9.29242	9.65368	10.6088	12.8115	11.632	10.6846	10.9921	10.07	12.7593	13.0857	12.4674	13.5383	12.7739	11.9426	11.39
M 1034	53	1	2	3.5	LumB/HER2pos	1	0	1	1	2	2	2	61.3115	1	61.0492	2	10.285	10.0326	9.55649	9.08479	12.3942	10.9696	10.7104	9.9587	10.1073	8.78756	11.0739	10.9735	9.1424	9.75756	12.9058	10.9432	9.65438	11.2217	9.41637	9.423	10.5337	12.6375	11.3288	10.6115	10.8318	10.0492	12.1831	11.9325	12.0815	13.2129	11.7535	11.619	11.0443
M 799.2	53	1	1	1.5	LumA	1	1	1	0	1	1	1	58.5574	1	58.5574	1	9.52573	9.53377	9.45207	10.9855	11.6291	10.6668	10.3666	8.78156	9.65291	8.18138	11.0181	10.2721	10.4756	9.11474	11.9223	10.5281	9.89936	10.6635	8.74992	9.13817	9.5862	11.4336	10.7917	9.67626	9.93854	9.05588	11.6126	12.8296	10.9516	11.8574	12.0282	10.4454	10.2234
M 644	52	1	1	1.8	LumA	1	1	1	0	1	0	1	70.5246	1	70.5246	1	10.0116	10.0232	9.64883	9.97131	12.1469	9.68873	11.1154	9.7093	10.156	8.68944	10.535	10.8301	9.05314	9.75657	12.9544	10.187	9.35329	10.8103	7.50357	10.0006	10.4749	12.0041	11.0237	10.5888	10.5086	9.90463	11.1199	11.4596	11.8213	13.0564	11.6469	11.3996	10.6264
M 401	74	1	2	3.1	LumB/HER2pos	1	1	1	1	2	0	2	57.9016	2	57.9016	2	9.81967	9.51582	10.2996	10.9284	11.2876	9.72341	10.6539	9.28402	11.0932	8.67484	10.1116	10.3957	10.1998	9.48802	12.5708	9.95772	9.42641	10.5971	7.27068	10.2437	9.98977	11.0747	10.6252	10.1454	10.0035	9.50914	10.891	12.3872	11.1478	12.0238	11.6789	10.5856	10.0958
M 274	69	1	2	3	LumA	1	1	1	0	2	0	1	6.59016	1	0.655738	1	9.24404	9.74785	9.35529	11.1436	10.4208	10.1144	12.3447	8.47131	12.4266	8.40039	10.9074	9.74004	11.4925	9.07081	11.8119	9.76126	11.6108	10.0461	10.4095	9.10064	9.55079	10.5072	11.0976	9.54404	9.59023	8.79752	11.6598	13.2286	10.5435	11.3594	12.088	10.2287	10.1633
M 1291.1	70	1	3	1.8	LumB/HER2neg	1	1	1	0	1	0	1	51.7705	1	51.7705	1	9.62619	9.82023	9.77724	12.0718	11.5435	10.7597	10.6395	8.90161	10.7704	8.23318	12.2351	10.4143	10.2006	9.12527	11.9127	11.1932	10.3597	10.608	8.32992	10.2503	9.80343	11.9377	11.2303	9.78452	10.319	9.14224	12.5388	13.1094	11.5398	12.2373	12.6308	10.7568	10.5935
M 1052	66	1	2	0.7	LumA	1	1	1	0	1	0	1	60.5246	1	60.5246	1	10.0268	9.57472	9.97821	10.8501	11.4097	10.1828	10.8896	9.25797	10.6931	8.78921	10.5822	10.1993	10.7056	9.28066	12.7031	10.2635	9.91059	10.439	8.36334	9.72317	9.86138	11.0674	10.6826	9.85019	9.92287	9.37481	11.8551	12.1442	11.0465	11.7925	11.6974	10.3818	10.1299
M 900	62	1	2	2.3	LumA	1	1	1	0	2	0	1	55.4426	1	55.4426	1	9.63083	9.69144	9.07091	11.6242	11.5952	13.158	10.3629	8.61895	11.1198	8.27945	12.6623	11.3886	9.38144	9.11521	11.5004	11.7118	13.3216	10.9282	9.22678	9.68281	9.80888	12.0764	11.9322	10.0674	10.7777	9.00897	12.9614	13.0441	11.5133	12.3817	12.7601	10.7571	11.2121
M 656	73	1	2	1.4	LumA	1	1	1	0	1	0	1	0.95082	1	0.95082	1	8.45799	8.87392	8.9973	11.8025	11.207	11.2862	11.4785	7.15797	10.2804	6.05774	11.8703	9.81331	9.41602	8.12763	9.69065	10.5902	10.4701	10.6164	8.55557	10.0824	8.90553	10.847	10.6878	8.98948	9.25246	6.92991	12.21	12.9047	10.2511	10.7178	12.9151	9.47784	10.168
M 512	66	1	2	0.9	LumA	1	1	1	0	1	0	1	32.0984	2	32.0984	2	9.72197	9.34874	9.7608	10.488	12.0652	10.8567	10.7756	8.94717	11.2536	8.10275	10.9974	10.4642	8.88718	9.4255	11.9146	10.5666	9.79821	11.0987	7.90501	9.18141	10.1089	11.6695	11.196	10.4259	10.4084	9.47369	11.9899	12.2351	11.7431	12.7291	12.219	11.1715	10.6715
M 292	54	1	2	1.1	LumA	1	1	1	0	1	0	1	63.1475	1	63.1475	1	9.07325	9.24855	9.52441	11.34	11.1744	11.4843	10.7807	8.25549	11.0814	7.66711	11.2159	9.98772	9.44926	8.87737	11.2118	10.2935	9.84013	10.5865	7.55176	9.20256	9.49234	10.7279	10.8571	9.64451	9.52382	8.4404	11.8252	13.0181	11.0239	11.5064	12.2967	9.83653	10.2551
M 136	63	1	3	2.1	LumB/HER2neg	1	1	1	0	2	0	1	0.196721	1	0.196721	1	9.72473	10.081	9.57302	11.0234	12.284	11.3176	10.6429	9.13107	10.1643	8.22986	12.2448	10.796	9.92434	9.44323	12.3209	11.2476	10.7332	10.6794	9.24419	9.97192	10.2388	12.1447	11.8147	10.372	10.6482	9.45084	12.5988	12.8716	11.8418	12.7532	12.395	11.4034	11.3428
M 1385	53	1	2	0.8	LumA	1	1	1	0	1	0	1	1.08197	1	0.459016	1	9.79651	10.3017	9.33123	10.4407	11.627	10.0539	10.4509	9.13877	11.6507	8.24791	11.7165	10.1615	9.45277	9.46389	12.9031	11.1753	10.2775	10.8573	9.26696	10.2533	9.93172	11.5024	10.7551	10.1509	10.0745	9.2559	12.2928	13.0067	11.5615	12.1754	13.0873	11.4569	10.4816
M 1264	52	1	1	1.8	LumA	1	1	1	0	1	0	1	55.7705	1	55.7705	1	9.85126	10.0388	9.74439	10.4171	12.0892	11.3121	10.5632	9.60412	12.3983	8.72707	11.2309	10.2383	9.61176	9.67568	13.0632	10.7718	10.3891	10.6517	9.15736	9.73481	10.1516	11.7089	10.947	10.578	10.2707	9.73304	11.5609	12.7685	11.8302	12.3625	12.1574	11.0578	10.4772
M 1024	58	1	3	1.8	LumB/HER2neg	1	0	1	0	1	1	1	45.6721	2	45.6721	2	9.41252	10.0949	9.82741	11.8872	11.3793	11.5775	10.9523	8.63011	9.92158	8.4559	11.6883	9.94825	10.2948	8.98783	12.1084	10.9463	9.87418	10.2944	8.85475	10.2048	9.62103	10.8621	10.8033	9.77423	9.72207	8.72235	12.7953	13.42	11.5376	11.2243	12.3128	10.223	10.3162
M 877	67	1	2	2.1	LumA	1	1	1	0	2	1	1	58.4262	1	58.4262	1	9.52459	10.2516	9.5037	10.8975	12.1026	11.0856	11.1649	9.04981	11.5644	8.42798	11.6549	10.1748	9.97123	9.49222	12.4064	11.1173	10.7088	10.9261	8.71706	9.68282	10.1376	11.7812	11.2959	10.3598	10.343	9.50441	11.9422	12.7541	11.9235	12.7471	12.3922	11.2733	10.748
M 633	50	4	1	0.8	LumA	1	0	1	0	1	0	3	8.13115	1	8.13115	1	10.1732	10.0986	10.1976	9.90091	12.3108	9.17085	10.8371	9.9253	10.0735	9.39777	9.84364	10.3188	10.4665	10.1181	13.6713	10.3084	9.93295	10.7216	7.39993	9.84577	10.5025	11.4863	10.8016	10.8392	10.1414	9.92435	10.8861	11.0135	11.6939	12.7706	11.3902	11.2111	10.2675
M 484	63	1	2	2.2	LumB/HER2pos	1	1	1	1	2	0	1	57.4426	1	0.262295	1	9.68016	9.66124	9.18683	11.5601	12.3064	11.0172	11.4927	8.5077	10.1458	8.25752	12.0934	9.60812	9.43954	9.15423	12.0607	10.578	10.7576	11.0461	8.66809	9.25212	9.75056	11.1986	10.7915	10.5505	9.48337	8.91461	12.3603	12.7775	11.0952	11.9354	12.0671	10.5263	10.6004
M 249	71	1	2	1.7	LumA	1	0	1	0	1	0	1	45.7049	2	45.7049	2	9.78092	10.2531	9.52153	8.83199	11.9262	10.2621	10.358	9.54868	10.8593	9.01527	11.0155	10.1011	9.02602	9.68653	13.2676	10.4304	10.1317	10.7052	8.50628	9.84187	10.1297	11.5665	10.6446	10.4681	10.0581	9.58848	11.2079	12.0217	11.5142	12.1765	11.436	10.8239	10.7223
M 1275	35	2	2	1	LumA	1	0	1	0	1	0	3	50.459	1	50.459	1	9.63496	10.689	9.31695	11.2937	11.6238	12.0794	11.5535	8.72174	10.0811	9.52058	12.6685	10.5236	10.619	9.21872	12.3068	11.4887	11.1247	10.9732	9.40031	11.6293	9.86844	11.6231	11.5983	10.2931	10.4512	9.27832	12.5365	12.7758	11.9237	11.937	12.7711	10.8654	10.8806
M 1147	67	1	2	1.8	LumA	1	1	1	0	1	1	3	52.918	1	0.393443	1	9.39929	9.64694	9.14289	10.7614	11.3161	11.1933	11.9974	8.52916	10.1755	7.74061	11.536	9.86819	9.61758	9.16382	11.8216	11.0121	9.64141	10.7229	9.39821	9.91658	9.72487	11.1177	11.1282	9.84416	9.86927	8.71596	12.3644	12.429	11.6893	12.0737	12.418	10.7565	10.5517
M 890	44	2	2	2.3	LumA	1	1	1	0	2	1	2	65.2131	1	65.2131	1	9.63352	9.98641	9.5445	10.7964	11.6096	10.3727	11.7303	9.19698	10.7655	8.30214	11.7663	10.2172	9.83528	9.26075	12.3539	11.1424	9.73733	10.7254	8.87731	10.2832	9.9389	11.7842	11.2717	10.009	10.1197	9.24048	12.2211	12.3165	11.4336	12.2217	12.5747	10.9502	10.5713
M 742	69	1	3	2.2	LumB/HER2neg	1	1	1	0	2	2	1	66.7869	2	66.7869	2	10.3926	11.4631	9.80694	12.2303	10.3305	11.1009	12.0062	7.90966	11.9919	7.20316	12.464	10.2361	8.76728	8.45907	12.3249	11.4541	9.98778	10.564	8.69605	9.53287	9.23032	11.6141	10.9847	9.19886	9.55467	7.91845	14.4606	13.8753	11.4665	10.7523	13.6125	11.1666	10.4368
M 497	77	1	3	2.4	TN	0	0	0	0	2	0	1	73.4426	1	73.4426	1	10.1846	9.35692	9.77649	9.6626	11.9628	11.442	12.5206	8.33292	11.1414	10.3404	14.0024	10.1317	14.0024	9.36894	11.4081	11.1702	11.213	14.4034	8.69081	10.0743	9.98875	11.4303	12.2117	11.7646	10.971	9.29785	13.5647	12.9654	11.4835	12.2401	12.9385	10.7584	11.3722
M 358	76	1	2	1.1	LumA	1	1	1	0	1	0	1	70.7541	1	70.7541	1	9.75017	10.0049	9.70765	10.8954	12.394	10.8994	10.8515	9.32532	10.7672	8.65908	11.1516	10.1207	9.3304	9.62313	12.7901	10.855	9.9512	11.1026	8.77629	9.63703	10.2855	11.8044	10.8716	10.6438	10.3162	9.55464	11.7128	12.0391	11.9311	12.6804	12.4441	11.2414	10.6956
M 1375	72	1	3	5.5	LumB/HER2pos	1	1	1	1	3	2	1	46.5574	1	46.5574	1	9.81468	9.49695	10.1653	13.2145	11.5184	10.201	11.7044	8.79525	11.0544	9.10675	11.7803	10.4434	8.75384	9.21986	12.4529	11.0924	9.64358	10.5294	9.83591	9.61446	9.96546	11.3639	11.3812	9.92159	10.0365	8.9267	13.1508	12.7401	11.6089	11.9111	12.8703	10.8105	10.7911
M 1160	75	1	2	3	LumA	1	1	1	0	2	0	1	52.4262	1	52.4262	1	9.61488	10.0664	9.89668	12.9767	12.1995	11.3308	10.97	8.6367	11.6704	8.13438	12.242	10.0073	9.2186	9.28031	11.4692	11.2226	10.4051	10.788	9.63418	9.72562	9.91303	11.473	11.3455	10.0517	10.2282	9.15191	12.6361	12.6508	11.5553	12.4269	12.7939	11.0519	10.7887
M 999	76	1	2	2.5	LumA	1	1	1	0	2	0	2	56.1967	1	33.541	2	9.51603	9.69801	9.24403	10.9453	12.3659	11.4392	11.2263	9.06822	11.7709	8.18045	11.8193	10.2399	8.828	9.3936	12.5366	11.1909	11.9781	10.9994	9.59922	10.8658	10.136	11.6985	11.1469	10.3256	10.2685	9.44029	12.4414	12.6784	11.5557	12.5434	12.319	11.2573	10.7879
M 759	84	1	2	2	LumA	1	1	1	0	1	0	1	65.6066	1	47.3443	1	9.50403	9.80719	9.31708	10.9621	12.2859	11.437	10.3571	8.86212	12.2772	8.44187	11.4606	10.0045	8.8231	9.41022	12.2496	11.1632	10.5391	10.7359	9.23253	9.01997	10.0736	11.5051	10.9055	10.1958	10.0465	9.26963	11.8989	13.2886	11.6756	12.5043	12.6364	11.179	10.7305
M 608	49	2	2	2.3	LumB/HER2pos	1	1	1	1	2	1	1	67.3115	1	67.3115	1	9.24078	9.34328	9.09091	12.5464	11.5712	10.1698	10.3906	8.69508	11.3305	7.99354	11.2499	9.22904	8.80605	9.19655	11.5291	10.7198	9.82529	10.8785	8.49893	9.13192	9.79564	10.9825	10.5107	9.95207	9.23164	8.50594	11.8485	13.581	10.8987	11.8225	12.5434	10.5236	10.1996
M 372	69	1	2	2.1	LumA	1	0	1	0	2	3	1	20.7541	2	7.67213	2	9.31195	9.34344	9.18644	12.8886	11.8375	12.5808	10.6869	7.64899	11.2049	9.50675	12.7716	9.67762	10.1817	8.60354	10.8846	11.0748	10.1867	10.8558	8.93663	8.43963	9.41312	10.6418	11.2372	9.6885	9.52853	7.63317	12.7375	12.1436	11.0669	10.8508	12.9931	9.68749	10.6792
M 226	61	1	2	1.8	LumA	1	1	1	0	1	0	1	50.9508	1	0.42623	1	9.27602	9.80675	9.52817	11.2321	11.6235	11.7216	11.6868	8.28452	11.4471	8.08221	12.7544	9.95605	9.77249	8.82246	11.565	10.7897	10.4482	10.6392	8.89049	10.3814	9.5905	10.7019	11.1831	10.2262	9.84381	8.46062	12.4725	12.7207	11.1198	11.1859	12.397	9.99597	10.4792
M 1360	67	1	2	1.2	LumB/HER2pos	1	1	1	1	1	0	1	48.1967	1	48.1967	1	9.56717	10.0406	10.0717	9.49075	11.7397	10.5499	10.8981	9.10455	9.94796	8.93404	11.7883	10.3092	9.67292	9.42204	12.4871	10.9683	10.5049	10.8799	11.5719	9.85681	9.8955	11.489	10.9504	10.1732	10.2165	9.46812	12.4948	12.4038	11.7141	12.4277	12.2871	11.0477	10.745
M 1231	64	1	2	1.7	LumA	1	1	1	0	1	1	2	52.2951	1	52.2951	1	9.94037	10.3294	9.76271	11.7638	12.0949	10.8201	10.6451	9.49493	11.6953	8.78603	11.6684	10.7183	9.02905	9.73626	12.6829	11.1247	10.2664	11.2511	9.69798	9.53057	10.3633	12.2269	11.4635	10.5362	10.8186	10.014	12.0768	12.2149	12.1051	13.2524	12.2779	11.5923	11.1841
M 983.2	60	1	2	2.5	LumA	1	1	1	0	2	2	2	50.918	1	50.918	1	10.1696	10.392	9.98581	10.6363	12.2576	10.0348	11.1781	9.89121	11.3247	9.21807	10.9968	10.643	9.59904	9.81603	13.177	10.7912	9.84412	10.9671	9.01999	9.87761	10.5374	12.0949	11.1519	10.6458	10.7423	10.2665	11.4839	12.1317	12.1854	13.2666	12.0488	11.7044	11.0724
M 853	64	1	2	2	LumA	1	1	1	0	1	1	2	53.1475	1	53.1475	1	9.69442	9.98856	9.51411	11.0237	12.2707	11.8758	11.1909	9.27315	11.3573	8.67001	11.6674	10.5861	8.93933	9.37262	12.4477	11.3862	10.3085	11.092	9.38794	9.67582	10.2014	11.8888	11.3359	10.2878	10.6001	9.697	12.1373	12.5066	11.876	12.7254	12.4689	11.2619	11.2631
M 591	79	1	2	1.2	LumA	1	1	1	0	1	0	1	70.918	1	70.918	1	9.68354	9.42353	9.85157	10.7907	11.4036	10.9107	11.1164	8.63498	12.0397	8.15725	10.8967	9.61817	10.3904	9.01454	11.1553	10.2921	9.79119	11.3734	9.5677	9.04417	9.92413	10.5574	10.5019	9.91236	9.95702	8.97972	11.7402	12.0681	11.423	12.2094	12.2726	10.5764	10.5257
M 451.2	66	1	2	4.5	TN	0	0	0	0	2	3	3	59.9016	1	59.9016	1	9.12512	9.05841	9.09932	10.8812	10.5922	11.7344	11.4464	7.75416	12.4596	10.1185	13.1562	9.7063	12.6402	8.17358	9.9591	10.906	10.9465	12.0216	9.29646	8.60339	9.33259	10.7529	10.7931	9.52297	9.91499	8.08819	12.9055	13.5243	11.1885	11.1764	12.927	9.83899	11.2033
M 213	62	1	2	1.5	LumA	1	1	1	0	1	2	1	66.9836	1	66.9836	1	10.2623	10.3014	9.85109	11.8631	12.1029	10.9483	10.7913	8.95545	11.3833	8.54243	11.688	10.2039	8.22682	9.19046	12.3596	11.3119	9.91175	11.2949	9.32721	8.96644	10.0141	11.9521	11.0635	10.1274	10.4955	9.51452	12.4399	12.9008	11.8932	12.6473	12.9233	11.1183	11.0691
M 1245	54	4	3	2.4	TN	0	0	0	0	2	0	1	47.377	1	17.4426	2	9.05158	9.44297	8.6202	9.01867	12.8009	12.5727	11.336	8.27023	10.6195	8.02523	12.0954	9.95325	9.65647	8.85899	10.9507	11.5849	11.2047	11.1536	8.4078	8.15024	9.61729	11.1454	11.3538	9.74947	10.0967	8.89241	12.6552	11.9761	11.4659	12.2447	12.3831	10.7809	10.8446
M 1112.2	31	2	2	2.4	LumA	1	0	1	0	2	0	1	57.8361	1	57.8361	1	10.435	9.96144	9.38672	11.2255	12.2255	10.891	11.9789	9.04673	10.3266	9.17501	11.6746	10.9462	10.2985	9.3557	12.7005	11.1981	10.1468	11.237	9.46516	9.24828	10.2435	11.7935	10.9892	10.2194	10.5231	9.56804	12.6673	11.9655	11.6198	12.8401	12.3308	11.4396	11.329
M 865	58	1	1	2.2	LumA	1	1	1	0	2	1	3	51.4754	1	51.4754	1	9.62563	9.79732	9.39207	11.9172	11.7455	10.9665	10.8544	8.81956	10.4018	8.40607	11.7615	10.2683	9.58895	9.0447	11.9087	11.1695	10.1133	10.9656	9.26826	9.55437	9.76636	11.4879	11.0236	9.78219	10.1922	9.24286	12.1874	13.2587	11.736	12.2051	12.3789	10.7814	10.8834
M 704	76	1	3	0.3	HER2pos	0	0	0	1	1	3	1	26.623	2	23.6066	2	9.88765	9.74082	9.63659	12.099	11.3758	9.90345	11.7216	9.26761	9.62389	9.74945	10.5939	10.0418	10.9649	9.33848	12.8196	10.3129	9.96638	10.7419	10.2635	9.6188	9.97717	10.8631	10.8711	10.2616	10.2464	9.64251	13.2574	12.8837	11.0369	11.9151	12.0581	10.6542	10.5225
M 467	70	1	2	3	LumA	1	1	1	0	2	1	1	63.9672	1	63.9672	1	9.16585	9.72081	9.51774	12.4579	11.0148	10.8495	11.7337	8.27829	11.8505	8.06377	11.9264	10.255	10.2983	8.71674	11.5997	10.9137	10.6425	10.7627	9.27596	10.2481	9.59626	10.9387	11.0572	9.57374	10.1283	8.70483	12.1606	13.6403	11.0146	11.7914	12.7255	10.6665	10.9286
M 333	50	2	3	2	LumB/HER2pos	1	1	1	1	1	1	1	65.1803	1	65.1803	1	9.72184	9.96239	9.32267	11.5068	12.1531	11.3628	11.1976	9.09312	11.4274	8.88908	11.9582	10.3554	8.98871	9.15814	12.1747	11.3969	10.3392	11.2161	9.16172	9.4029	10.1224	12.1305	11.1874	10.2067	10.6167	9.60176	12.655	12.6985	11.9417	12.7592	12.6587	11.2454	11.1401
M 1343	65	1	2	1.6	HER2pos	0	0	0	1	1	0	1	0.52459	1	0.52459	1	10.3045	10.3631	9.63939	10.6407	12.1318	11.1184	11.7713	9.6652	10.3709	9.20164	11.5445	10.5616	9.96597	9.72522	13.0334	11.3196	10.4901	11.2638	8.87007	10.0745	10.302	11.7631	11.2649	10.3961	10.803	9.93497	12.459	12.5424	12.046	12.6337	12.4842	11.2351	10.9523
M 1129	31	2	2	2.3	LumA	1	1	1	0	2	0	1	52.3934	1	51.9344	2	9.70473	10.356	9.57362	11.197	11.4577	11.5457	11.5091	8.94852	12.4372	8.42971	12.0736	11.0243	8.83391	9.3731	12.3338	11.2579	10.5042	10.7836	9.03586	9.42418	10.1398	11.7225	11.7324	10.8537	10.6504	9.53484	12.8012	13.9925	11.5872	12.4734	12.1396	11.1311	11.2311
M 965.2	44	2	2	1.8	TN	0	0	0	0	1	0	1	55.9672	1	55.9672	1	10.3045	12.1143	9.28176	9.52036	12.4865	11.5118	11.6241	9.32594	10.9028	9.78748	12.3636	11.0518	9.8012	9.72525	12.0539	11.9636	10.4307	11.9745	9.48277	9.07569	10.7032	12.5127	12.0767	11.0647	11.3608	10.0686	13.2334	12.8255	12.6235	13.5614	12.776	11.8918	11.611
M 724	70	1	2	4	LumA	1	1	1	0	2	2	1	57.541	1	53.2131	2	10.2737	11.3563	9.42281	10.7569	11.9358	9.98258	11.1198	9.89741	10.9669	8.8035	11.0742	10.2404	8.63069	9.48054	12.6737	10.5696	9.57179	11.1174	9.71193	9.63147	10.2864	11.82	11.2145	10.4449	10.7028	9.96613	11.7914	12.3807	11.6368	12.8002	11.786	11.3135	10.9595
M 578	50	1	2	0.6	LumA	1	1	1	0	1	0	1	56.3279	1	56.3279	1	9.72943	9.66068	9.53458	10.8315	12.0059	11.2971	11.2098	9.17989	11.4205	8.81581	10.6385	10.088	10.3482	9.38829	12.4808	10.591	9.83108	11.0746	9.70425	10.0008	9.98982	11.3406	10.8322	10.205	10.3796	9.63055	11.5957	12.5403	11.2902	12.2716	12.1721	10.8217	10.7176
M 345.2	45	2	2	3.5	LumB/HER2pos	1	1	1	1	2	0	1	25.0164	1	25.0164	1	9.44787	9.59219	9.94232	10.6076	11.9504	11.2601	10.9668	8.86881	10.5519	8.35651	11.2536	10.0348	10.369	9.01601	11.7533	11.0537	10.1164	11.0836	9.85345	9.06236	9.70208	11.2382	11.0121	9.91584	10.291	9.26066	12.2137	12.3813	11.2814	11.9007	12.1016	10.5215	10.7018
M 196	80	1	2	4.5	LumA	1	1	1	0	2	0	1	45.2131	1	0.885246	1	9.72565	10.9349	9.7808	11.5616	12.0209	12.4799	11.2742	9.01959	12.8364	8.44379	11.8418	10.5605	8.29871	9.34346	12.415	11.1511	10.3836	11.4936	8.84597	9.67311	10.2296	11.9042	11.6636	10.636	10.6693	9.76543	12.3438	13.5927	12.1014	12.5418	12.3421	11.1785	10.9993
M 1333	46	2	3	1.5	LumB/HER2neg	1	0	1	0	1	0	1	58.2951	1	58.2951	1	10.7305	9.89034	9.42098	9.71514	11.8485	10.8026	11.3249	9.79651	10.7675	9.6389	12.0505	10.6105	10.7654	9.59175	12.8308	11.0182	10.6552	11.664	9.14251	9.57877	10.1959	11.6575	11.5103	10.5297	10.8341	9.81262	12.5239	12.8813	11.7728	12.3821	12.4012	10.9896	10.8833
M 1202	68	1	3	2.2	LumB/HER2neg	1	1	1	0	2	0	1	46.8525	1	46.8525	1	9.96523	10.5484	9.42066	11.0101	12.0394	11.8232	11.7616	9.25823	10.8824	9.33685	13.3341	10.8191	11.4164	9.26659	12.0871	11.5183	13.0783	11.2007	9.11703	9.12309	10.1262	11.9531	11.6232	10.3607	10.7355	9.42619	14.1164	13.6444	11.8821	12.5488	12.7431	10.9763	11.2256
M 952	88	1	2	1.2	LumA	1	1	1	0	1	0	1	0.459016	1	0.459016	1	9.73224	9.81841	9.78492	10.4277	11.9439	10.4954	10.5248	9.18129	11.9795	8.2781	11.3756	10.3096	9.24717	9.36793	12.2053	10.6565	10.2464	10.9215	9.51871	9.46061	10.0235	11.8381	10.9701	10.1079	10.1908	9.50342	11.7339	12.8325	11.7704	12.6099	12.5713	11.1094	10.8108
M 810	76	1	2	1.4	LumA	1	0	1	0	1	0	1	20.1967	1	20.1967	1	9.3086	9.54003	8.65979	10.3796	12.0538	12.3569	11.7896	8.78103	11.407	8.21377	12.4248	10.4092	10.2335	9.01793	11.6229	11.3894	10.425	10.8364	9.7371	9.88594	9.7976	11.6334	11.1172	9.89632	10.2913	8.96779	12.5764	12.8627	11.4327	12.1812	12.4609	10.6062	11.0365
M 562.2	66	1	2	1.1	LumA	1	0	1	0	1	0	2	66.0328	1	66.0328	1	9.76203	9.07442	9.36097	8.63074	12.5346	10.6064	11.0329	9.36488	10.1231	8.38172	11.1107	10.0492	9.24111	9.88308	11.8232	10.6086	9.66984	11.3085	11.6792	8.92386	10.3955	11.6595	11.1976	10.7876	10.2507	9.55781	12.2614	11.7082	11.78	12.8363	11.6695	11.2371	10.7858
M 415	61	1	2	2.5	LumA	1	1	1	0	2	0	2	73.5082	1	73.5082	1	9.6513	9.76656	9.83754	10.6387	11.3251	10.2184	10.1319	9.45222	10.1249	8.99926	10.0284	9.82945	10.6722	9.42368	12.8396	10.0677	9.55911	10.0577	8.96886	9.39253	9.8396	10.7614	10.3053	9.89604	9.72062	9.5854	10.5965	11.3655	11.235	11.6971	11.2233	10.2619	10.0661
M 181	49	2	2	1.8	LumA	1	1	1	0	1	2	2	75.6393	1	75.6393	1	9.51415	9.45951	9.62054	10.835	12.1148	10.4185	10.3932	8.89226	10.7683	8.35847	11.3888	10.4172	8.43554	9.33773	12.4053	11.4212	10.2989	11.3175	9.41711	9.1073	9.92145	11.8772	11.1824	10.2598	10.418	9.17187	12.0593	12.5168	11.7049	12.4233	12.8216	11.0139	10.9094
M 1470	47	2	2	1.8	LumA	1	1	1	0	1	0	1	10.459	1	10.459	1	10.4836	10.5434	9.92149	10.276	12.1338	9.09389	11.1446	10.3659	10.1038	9.29168	10.1225	10.8451	8.85771	10.0122	13.2616	10.4609	9.78775	11.1811	9.46267	9.99903	10.7784	12.239	11.0057	10.621	10.8143	10.4816	11.046	10.9326	12.254	13.4236	11.0662	11.5954	11.0203
M 1216.2	80	1	1	1.8	LumA	1	1	1	0	1	1	1	54.7869	1	54.7869	1	9.40518	9.66674	9.26244	10.5358	11.6878	10.7316	10.7261	8.9894	11.5943	8.05026	10.9837	9.97223	9.57202	9.00704	11.5876	10.6036	10.5051	10.7252	9.81736	9.26919	9.61186	11.4771	10.7057	9.69882	9.84633	9.09734	11.6549	13.2106	11.2718	11.9597	12.3111	10.338	10.4644
M 1072.2	60	1	2	5.3	LumA	1	1	1	0	3	2	2	7.70492	1	0.459016	1	9.48397	9.64531	9.48745	11.9771	11.3378	11.1165	11.1969	9.02499	11.1573	8.36494	11.8015	10.1518	9.75533	8.97495	11.8427	11.1625	10.4738	10.6764	9.29167	10.3415	9.77017	11.5279	11.0103	9.75778	10.1203	9.02966	12.2566	13.3065	11.3347	12.0042	12.7822	10.6776	10.7669
M 830	66	1	2	1.4	LumA	1	0	1	0	1	0	1	60.7869	2	7.34426	2	9.80166	10.064	9.64435	11.1686	11.8327	10.7743	11.4405	9.32396	11.3248	8.39336	11.9925	10.8367	8.91387	9.26852	12.1413	11.3874	10.5496	11.1043	9.19989	9.66974	10.1358	11.8941	11.4272	10.1628	10.6522	9.52787	12.8698	13.0785	11.8646	12.7449	12.7281	11.2571	11.1207
M 680	75	1	2	1.3	LumA	1	1	1	0	1	0	2	58.7541	1	58.7541	1	10.1038	10.1744	9.49386	9.75886	12.3352	10.5872	11.1556	9.83775	12.5546	8.91116	11.058	10.5223	8.84671	9.78802	12.9256	10.7592	9.88265	11.0417	9.15642	9.68275	10.6323	12.2195	11.1663	10.7016	10.6031	10.0875	11.6217	12.1901	12.1627	13.246	11.926	11.7296	11.0198
M 430	71	1	3	3.5	LumB/HER2pos	1	1	1	1	2	3	1	58.7541	1	58.7541	1	10.1593	11.0935	9.03218	12.9917	12.5977	11.1678	12.7208	9.19326	11.2762	9.95083	12.3087	10.9232	9.05499	9.71015	11.9442	11.5794	10.3006	11.2477	9.47292	10.2969	10.7863	12.5683	12.0357	10.9537	11.2306	10.0795	13.4255	13.2013	12.6178	13.7605	12.8125	12.1608	11.6463
M 309	41	2	3	4	TN	0	0	0	0	2	1	1	61.9672	1	61.9672	1	10.228	10.3526	9.23285	10.0324	11.9319	10.5714	11.0113	9.24796	11.6303	9.60453	11.5807	10.999	10.136	9.42365	12.1697	11.7913	9.80886	11.2585	9.14902	8.90528	10.322	11.9724	11.9264	10.7008	10.8517	9.53614	13.5387	13.638	12.3345	12.8863	13.0967	11.3924	11.2173
M 1316	53	1	1	1.4	LumA	1	1	1	0	1	1	1	49.2787	1	49.2787	1	9.67108	9.81483	9.05229	11.502	11.9534	10.6834	10.2835	9.33076	10.3123	8.46903	11.4308	10.4203	8.65266	9.22979	12.2828	11.0617	9.93335	11.0572	9.90771	9.57328	9.97644	11.9884	11.0023	9.99227	10.4022	9.46077	11.6261	12.5497	11.5106	12.4419	12.2595	11.0092	10.8763
M 1095	49	2	3	1.3	LumB/HER2neg	1	1	1	0	1	1	1	0.852459	1	0.852459	1	9.7473	9.92534	10.0301	14.3881	11.0643	11.2405	11.5975	9.06922	10.9238	9.12156	11.0558	10.3908	11.0294	9.04819	12.302	11.0084	10.9753	10.7418	9.11195	10.124	9.74064	11.4669	11.2392	9.80349	10.0606	9.11962	12.936	12.6966	11.2824	11.4475	12.6408	10.4323	10.6562
M 932	51	4	2	1.7	LumA	1	1	1	0	1	0	1	26.2623	1	26.2623	1	9.44861	9.63303	9.12158	11.7332	12.3431	12.3791	10.686	9.03169	10.0979	8.11127	12.1006	10.5191	10.1655	9.10885	11.582	11.4664	11.5457	10.9423	9.85625	9.35085	9.82209	11.388	11.3013	9.98328	10.5233	9.2803	11.7608	12.1419	11.4587	12.1511	11.8946	10.6089	10.9362
M 694	53	1	2	0.5	LumB/HER2pos	1	0	1	1	1	0	1	52.1311	1	52.1311	1	10.3353	9.92169	10.4439	9.56199	11.9081	9.66179	11.0201	10.1946	9.97194	9.70699	9.71419	10.5817	10.8351	9.94247	13.6395	10.4536	10.04	10.5266	12.4227	9.98557	10.5439	11.6225	11.0932	10.5453	10.4546	10.3231	11.3778	11.0127	11.6601	12.6702	10.8187	11.2252	10.7186
M 549.2	68	1	2	4.5	LumA	1	1	1	0	2	2	2	57.5738	1	57.5738	1	9.61535	9.54268	9.06495	10.5495	11.9634	11.4767	11.8409	9.01681	10.5248	8.45603	11.7493	10.1996	9.72075	9.15044	11.8624	11.0231	10.9778	10.8866	9.08122	9.22397	9.99217	11.8024	11.1358	10.0768	10.3076	9.35298	13.3659	13.2515	11.7942	12.4823	12.6429	10.8433	10.7152
M 322	43	2	2	2.2	LumA	1	1	1	0	2	1	1	13.1475	1	13.1475	1	9.13544	9.91406	9.77519	13.3044	11.0646	11.2848	12.6306	8.20803	10.5499	10.0826	11.9972	9.9834	10.0275	8.74226	11.4289	10.9197	9.85119	11.2	8.66745	10.311	9.89347	10.9282	11.4368	9.78626	9.94252	8.39008	12.1031	13.1183	10.8948	11.5375	12.9722	10.2549	10.966
M 168	55	1	2	1.6	LumA	1	1	1	0	1	1	1	68.4918	1	40.7541	1	9.24691	9.64431	9.80943	13.8171	11.3981	11.3222	11.0277	8.60064	11.5892	8.22276	11.9139	9.83287	8.8805	8.77828	11.5348	10.8327	10.603	10.6557	8.36402	10.1409	9.63007	11.0361	10.8571	9.7238	10.0142	8.6539	12.2597	12.484	11.1493	11.817	12.5337	10.3346	10.6427
M 1306	40	2	3	0.3	HER2pos	0	0	0	1	1	0	1	50.5574	1	50.5574	1	10.4187	10.1835	10.3015	13.1512	11.5368	10.7794	12.6401	9.23579	10.111	9.05493	11.3701	10.1515	10.1585	9.37947	12.4925	10.7205	10.7752	10.9342	8.45778	9.62857	9.8762	11.2249	11.0575	10.2469	10.2675	9.39461	12.9184	13.4906	11.9443	12.1009	12.1457	10.6805	10.5287
M 1178	87	1	1	5.5	LumA	1	1	1	0	3	0	1	50.7213	1	50.7213	1	9.8167	9.47262	9.94994	11.3946	11.8706	10.3599	10.7858	9.42623	10.6024	8.36824	12.0292	10.4133	8.72382	9.29802	12.6485	11.0919	10.2013	11.022	9.02197	9.78157	10.0375	11.9773	10.9167	10.0711	10.3219	9.52487	12.0066	12.4469	11.5469	12.444	12.6537	10.9886	10.8579
M 920	72	1	2	3	LumA	1	1	1	0	2	1	1	56.2295	1	56.2295	1	9.06578	9.71597	9.43493	12.6791	11.9749	11.959	10.3944	8.29315	10.6308	7.48554	12.9024	10.5928	10.1148	8.76926	11.2219	11.5554	11.1308	10.7953	8.73267	9.20448	9.34704	11.4847	11.2879	9.49124	10.2301	8.46865	12.6693	12.8689	11.1472	11.6237	12.5903	10.4033	10.6972
M 775	54	1	3	1.1	LumB/HER2neg	1	1	1	0	1	1	1	58	1	58	1	9.68386	9.60004	9.69541	10.8657	11.7617	11.5552	10.8885	9.18297	10.6435	7.93477	11.7246	10.5761	9.12943	8.991	11.6373	11.1425	9.64626	11.1727	9.27629	9.69038	9.74781	11.6409	10.9233	9.89168	10.373	9.1303	12.1611	12.7096	11.5795	12.1208	12.5064	10.5849	10.9996
M 531	37	2	1	1.5	LumA	1	1	1	0	1	0	1	60.0984	1	60.0984	1	9.0407	9.14732	9.2029	11.8789	11.4669	11.1871	11.0514	7.9954	10.9704	6.82949	11.6876	10.3959	11.2952	8.63836	11.1842	10.9691	9.85394	11.1424	9.28939	9.70807	9.40884	11.0573	11.0711	9.48383	9.84683	8.48115	12.3014	12.7478	10.7519	11.7588	12.635	10.4	10.6256
M 390.2	44	2	1	1.5	LumA	0	1	1	0	1	0	1	73.6721	1	73.6721	1	9.90803	9.16288	8.76707	10.7398	11.2223	11.8457	11.4465	8.17831	10.9389	7.18027	11.8679	10.0662	9.45506	8.53575	10.4049	10.959	10.272	10.6694	8.93031	9.58495	9.33104	11.0491	10.7347	9.48843	9.84331	8.39899	11.8607	13.2453	10.9351	11.6568	11.8405	9.98776	10.4585
M 158.2	59	1	3	0.9	HER2pos	0	0	0	1	1	0	1	65.1148	1	52.1967	1	9.81596	10.0029	9.5823	12.273	11.712	10.2631	11.0824	9.4913	10.1845	8.40145	11.3579	10.4646	9.30412	9.2571	12.2115	10.7655	9.50546	10.8955	9.10238	9.5013	10.0768	11.7928	10.9375	10.1982	10.3981	9.50513	12.1988	12.4162	11.66	12.6105	12.0135	10.7777	10.7935
M 1399	42	2	2	2.7	LumA	1	1	1	0	2	0	1	50.4262	1	50.4262	1	10.1195	9.8828	9.92384	11.4172	11.848	10.831	11.2045	9.85097	12.849	8.87727	11.5368	10.7024	9.63797	9.6227	12.8689	11.0011	10.2007	11.0028	8.79892	10.8297	10.2636	11.9865	11.2423	10.2636	10.563	9.79895	11.8698	12.3894	11.6493	12.5067	12.2513	10.9687	10.7314
M 1191	77	1	3	2.3	HER2pos	0	0	0	1	2	0	1	51.3115	1	51.3115	1	9.93594	11.1678	9.45679	11.0815	12.3263	11.4348	11.3597	9.45334	10.0065	8.65004	12.1308	10.8676	10.22	9.55382	12.3341	11.6406	10.9371	11.211	9.87977	9.33285	10.2165	12.2054	11.5147	10.4932	11.1694	9.91453	13.43	14.1145	12.3765	13.083	12.5078	11.3426	11.3477
M 1035	56	1	3	1.2	LumB/HER2neg	1	1	1	0	1	0	1	29.4098	1	29.4098	1	10.6801	10.0687	9.47353	13.3224	10.9599	10.5215	12.1254	8.11395	11.6425	9.98986	12.6368	9.97574	10.1101	8.79116	11.2176	11.0103	10.6126	10.5404	8.43934	9.65689	9.46483	10.9833	10.6457	9.40444	10.2177	8.40717	12.9945	12.9603	11.0792	11.7306	12.8751	10.2431	10.5597
M 800	58	1	2	1.7	HER2pos	0	0	0	1	1	0	1	63.2787	1	63.2787	1	9.83228	10.4755	9.77358	11.8262	11.7549	10.0333	10.684	9.16955	10.6416	8.95969	11.6063	10.3571	9.33921	9.32668	12.2205	11.0432	9.57864	10.7778	8.98585	9.46195	10.0134	11.7625	11.1728	10.4137	10.5971	9.67102	12.8637	12.9272	12.2844	12.7437	12.2215	11.1192	10.9529
M 645.2	51	2	3	1.5	HER2pos	0	0	0	1	1	1	1	43.5738	1	0.491803	1	9.22025	9.72805	9.46698	10.3266	11.403	10.9929	11.3272	8.43263	10.1589	8.72572	12.1125	9.94552	11.0678	8.76977	10.5495	10.821	10.4673	11.2942	8.9187	8.21	9.4955	10.9574	11.3687	9.92303	9.99553	8.36996	13.0141	12.867	11.4448	11.8381	12.7166	10.2013	10.3392
M 402	59	1	2	2.5	LumA	1	1	1	0	2	0	2	37.5082	1	37.5082	1	9.54858	10.1963	9.5982	9.97597	11.4293	10.9441	10.6	8.79514	9.93809	7.88846	11.8889	10.2846	10.0496	9.12632	11.6255	10.9669	9.62187	10.7588	8.82137	9.15032	9.9837	11.7243	11.2278	10.3989	10.2071	9.30714	12.1763	12.7995	11.4788	12.5209	12.5371	10.9667	10.8535
M 275	79	1	2	3.2	LumA	1	1	1	0	2	0	3	34.5902	1	34.5902	1	9.47863	10.004	9.38746	9.97683	10.7946	11.8758	11.2853	9.10704	11.499	8.57243	10.8456	10.1004	10.7507	9.08333	12.0267	10.6777	11.3513	10.8648	9.18493	9.97353	9.79545	10.8307	10.8088	9.67263	10.5391	9.04324	11.1582	12.7156	10.8053	11.5152	12.1916	10.3301	10.5774
M 1292.1	80	1	2	0.7	LumA	1	1	1	0	1	0	1	NA	NA	NA	NA	9.28159	9.31044	9.67575	12.5446	11.58	11.2103	11.376	8.34346	10.9409	7.72785	11.7321	9.84186	9.69309	8.89448	11.0888	10.8364	9.66416	10.9107	8.59765	9.35517	9.55544	11.7026	10.8096	9.46709	9.60044	8.59737	12.0557	12.4179	11.1159	11.5766	12.7331	10.2194	10.616
M 1053.2	77	1	2	2.8	LumA	1	1	1	0	2	0	1	52.5246	1	52.5246	1	10.2908	9.90757	9.80545	9.71809	12.2837	10.3512	10.9023	9.92969	11.4727	8.82006	10.4823	10.8961	8.70038	9.89786	13.1738	10.6999	9.683	11.0535	8.76164	10.0638	10.5766	12.2549	11.1348	10.7289	10.7035	10.2094	11.5681	11.7929	12.055	13.2246	11.6013	11.4606	10.8864
M 901	81	1	2	1.5	TN	0	0	0	0	1	0	1	63.2787	2	60.0984	2	11.1856	10.6926	10.305	13.9276	11.6808	10.6482	11.1277	8.77758	12.3841	8.23507	11.4635	10.156	9.69094	9.01846	12.863	11.0306	9.6976	10.7178	8.91656	8.774	9.75575	11.5867	10.891	10.1263	10.2246	9.16463	12.5406	12.8993	12.5428	12.3008	12.3742	10.7233	10.826
M 657.2	86	1	1	3.7	LumA	1	1	1	0	2	0	3	64.2295	1	64.2295	1	9.35928	9.8743	9.3138	11.1885	10.9959	11.6402	11.6554	8.48854	10.3381	8.81893	10.4255	9.7486	10.3313	8.86805	12.0244	10.4227	10.0563	10.5916	8.94503	9.08618	9.58515	10.6309	10.6036	9.72336	10.0429	8.96768	12.0568	13.1253	11.0147	11.6409	12.6024	10.8556	10.5015
M 516.2	68	1	2	3	HER2pos	0	0	0	1	2	1	1	62.4262	1	62.4262	1	10.5913	9.35262	9.6081	10.6259	11.6378	10.1201	10.9332	9.06253	9.99068	9.91645	11.1897	10.3254	10.0049	9.14505	11.6758	10.7795	9.39881	11.0112	9.2179	8.80681	9.93824	11.5053	10.9915	10.4793	10.1871	9.31308	12.5322	13.0663	11.3478	12.4288	12.2239	10.8046	11.224
M 295	53	1	2	1.2	LumA	1	0	1	0	1	1	2	75.6393	1	75.6393	1	9.68569	9.68766	9.78132	13.1036	12.0954	11.0556	10.5062	9.3193	10.385	8.33839	11.6827	10.4905	9.03095	9.14275	11.576	11.0454	9.77751	10.8572	9.24371	9.05554	10.0885	11.8549	11.0889	10.1672	10.3301	9.31282	11.9708	12.4291	11.5822	12.5962	12.4153	10.9628	11.0141
M 142	73	1	2	1.8	LumA	1	1	1	0	1	0	1	51.1475	1	51.1475	1	9.34118	9.61936	9.4306	11.47	11.6936	11.1944	10.5793	8.98033	11.5196	7.87255	11.9883	10.2055	9.06846	8.92602	12.0226	11.2999	10.5728	10.6414	9.48121	9.44591	9.67078	11.5182	10.8721	9.73967	10.0845	8.82094	12.0868	12.6586	11.2398	11.8524	12.6571	10.4956	10.684
M 1386	72	1	1	1	LumA	1	1	1	0	1	0	1	0.557377	1	0.295082	1	9.33483	9.80083	9.12332	10.7633	12.2266	12.3501	10.5442	8.63823	11.0264	7.85199	12.068	9.56676	8.73001	9.44182	12.1655	11.0455	10.1958	10.2915	10.0348	9.52445	9.83624	11.4402	11.0342	9.95801	9.71298	8.70419	12.6227	12.5979	11.1495	11.7032	12.2961	10.5305	10.3001
M 1265	58	1	1	1.9	LumA	1	1	1	0	1	0	1	58.0984	1	58.0984	1	10.305	10.0585	9.79885	9.39618	12.2009	10.1947	10.7869	10.1408	10.6876	9.03634	10.6635	10.4474	9.33859	10.1067	13.8891	10.6423	9.93149	10.6905	9.79844	10.0524	10.5226	11.9307	10.8688	10.7084	10.4163	10.1216	11.1383	11.6149	11.3714	12.5049	11.8318	11.2254	10.473
M 1025	81	1	2	6.5	LumA	1	1	1	0	3	3	2	27.5082	1	27.5082	1	10.0123	10.7228	9.6345	10.046	11.6644	11.8919	12.3319	9.22582	10.4803	9.20018	11.5398	10.1322	9.95897	9.60265	13.1028	10.6727	10.8197	10.6165	10.2802	10.0481	10.1288	11.7404	11.0977	10.3719	10.7255	9.7221	11.6875	13.1212	11.7342	12.4386	12.6547	11.3669	10.6877
M 878	81	1	2	4.8	LumA	1	1	1	0	2	1	2	59.6066	1	59.6066	1	9.94975	10.2416	9.51897	10.343	12.4153	11.4167	11.3988	9.37634	11.3899	8.45381	11.4526	10.4381	9.51018	9.73877	12.8868	11.1349	10.5688	10.9022	9.83731	10.3414	10.3506	12.0251	11.3146	10.5954	10.6065	9.82085	12.3913	12.4917	11.858	12.8804	12.5174	11.3718	10.8669
M 634	79	1	2	1.6	TN	0	0	0	0	1	0	2	60.8197	1	60.8197	1	10.3882	10.3718	10.3848	12.895	12.2946	10.2912	10.7317	9.56668	10.6205	9.15255	10.625	10.0184	9.83202	9.94957	12.9932	10.5641	10.1043	10.4628	9.60012	9.6003	10.3331	11.7386	11.0206	10.7351	10.4115	9.87224	11.9904	13.0875	12.8754	12.8913	12.0799	11.558	10.6818
M 485	67	1	2	3	LumA	1	1	1	0	2	1	1	59.082	1	0.491803	1	10.5406	10.3617	9.9559	8.01904	12.9911	9.32714	11.0332	10.2653	10.0091	9.36671	10.6326	10.9803	8.16443	10.4564	13.8161	10.8367	9.85382	10.8498	9.32876	9.85675	11.066	12.6599	11.2712	11.442	11.1107	10.6791	11.3871	10.5088	12.4571	13.7382	11.4526	12.3072	11.3992
M 250	75	1	2	2.3	LumA	1	0	1	0	2	0	1	63.5738	1	63.5738	1	9.45867	10.0567	9.56362	11.7645	11.9085	11.7891	10.2077	8.20657	10.2626	7.84763	11.739	9.61971	8.86295	8.93463	12.1901	10.7003	11.424	10.788	9.2945	8.89035	9.56584	11.1687	10.7131	9.951	9.84313	8.71822	12.1736	12.9347	11.4902	11.8267	12.4598	10.6358	10.5055
M 1276	34	2	2	0.9	LumA	1	1	1	0	1	0	1	55.3443	1	55.3443	1	9.72014	9.72646	9.54471	10.3196	11.5181	10.5561	10.1204	9.43276	9.67106	8.92999	10.8883	10.0706	10.034	9.60588	13.2398	10.5785	9.93624	10.5719	9.81179	9.66718	9.95522	11.1199	10.7047	10.1051	9.81139	9.4974	11.3593	11.4673	10.8694	11.619	11.819	10.588	10.2199
M 1148	45	4	3	1.9	LumB/HER2pos	1	0	1	1	1	1	3	60.6557	1	60.6557	1	10.6273	9.96445	10.0918	14.9141	11.9438	11.9564	11.1828	8.71913	12.7785	8.76205	11.9044	10.2994	9.49335	9.38043	11.8918	11.4107	10.3772	10.9474	9.67655	9.10919	10.02	11.6815	11.5611	10.4484	10.8317	9.32722	13.167	12.9135	12.6724	12.525	12.7939	11.1577	11.1045
M 891	69	1	2	1.8	LumA	1	1	1	0	1	0	1	61.2459	1	61.2459	1	9.90812	10.3968	9.65951	10.6763	12.2914	11.6558	10.4846	9.18387	13.7821	8.07291	11.7306	10.3341	9.60845	9.48148	12.6361	11.0983	10.5438	10.8654	9.62009	9.94386	10.1666	11.8325	11.226	10.3017	10.4263	9.56346	12.1533	12.4476	11.808	12.6662	12.8904	11.4732	10.8171
M 744	67	1	3	1.3	LumB/HER2neg	1	1	1	0	1	1	1	59.6721	1	59.6721	1	10.2975	9.79767	9.57508	12.1754	11.8357	11.5722	11.0871	8.3968	11.9584	8.33961	11.6357	9.82207	9.35421	9.23165	11.6526	10.7619	10.4333	10.7477	9.52021	9.13674	9.83792	11.3305	10.8476	10.139	9.98292	9.04339	12.2505	13.4714	11.5837	12.46	12.5199	10.9917	10.4421
M 498	54	1	2	1.9	LumA	1	1	1	0	1	0	1	62.4262	1	62.4262	1	10.0943	10.0274	9.76916	10.3024	12.5348	10.1469	10.728	9.72383	10.8768	8.76124	11.0208	10.4991	8.4114	10.0051	13.3657	10.871	10.0302	11.0169	9.55407	9.37829	10.6607	12.3672	11.0921	11.0019	10.7239	10.2003	12.1419	12.0696	12.1531	13.3403	11.5551	11.9826	11.0784
M 359	68	1	2	0.8	LumA	1	1	1	0	1	0	1	15.4098	1	15.4098	1	8.76076	9.51686	9.74392	11.4668	11.943	12.1667	10.638	7.81668	11.4483	7.47337	11.5443	9.26501	8.70211	8.75486	11.2371	10.6903	11.2705	10.7911	8.99343	9.18349	9.32298	11.0594	10.7548	9.90877	9.48903	8.19603	11.7722	12.5533	11.1408	11.4487	12.5918	10.3284	10.2482
M 1376	82	1	2	1.1	LumA	1	1	1	0	1	0	1	54.8197	1	54.8197	1	10.7133	10.1829	9.72166	10.924	12.4115	11.7102	11.841	9.25495	11.8299	8.63858	11.7733	10.0233	9.81985	9.59524	12.8555	11.0851	11.181	10.6596	10.0929	10.922	10.174	11.9971	11.2767	10.3266	10.201	9.40802	13.119	12.4614	11.4758	12.332	12.5547	11.0795	10.6489
M 1161.2	79	1	2	4.7	TN	0	0	0	0	2	1	1	55.8033	1	55.8033	1	10.2353	10.5613	9.93025	10.1458	12.0405	11.1459	12.2275	9.44347	9.93262	9.7731	11.4914	10.4659	10.7773	10.0393	12.7651	10.914	10.5955	11.2101	9.92089	9.43591	10.4559	11.9097	11.7866	10.8345	10.8232	9.99334	13.3397	11.9067	11.8418	12.7402	12.0649	11.3829	10.8503
M 1007	86	1	1	2.5	LumA	1	1	1	0	2	3	2	61.8033	1	61.8033	1	9.67589	10.5369	9.36635	10.1539	12.0341	11.9203	10.8613	8.98693	11.5339	8.25712	11.6037	10.7416	10.6439	9.40269	12.658	11.3734	10.9473	10.712	9.76994	10.5275	10.046	11.8849	11.3719	10.417	10.307	9.50517	12.5736	13.4992	12.0046	12.3879	12.9477	11.2613	10.7908
M 765.2	69	1	2	2.2	LumA	1	1	1	0	2	0	1	54.459	1	54.459	1	9.18472	9.46774	9.36268	10.0259	11.8753	10.8651	10.8069	8.42154	11.2026	8.66249	11.3987	9.88493	10.1096	9.28879	11.8328	10.6987	10.2995	10.609	9.62587	9.54639	9.65568	11.1553	11.1978	10.0282	9.80857	8.98096	11.8952	12.4736	11.168	12.0227	12.2951	10.6488	10.2809
M 609	41	2	3	3	TN	0	0	0	0	2	0	1	66.5246	1	66.5246	1	9.95154	9.16664	8.68733	10.2538	11.6221	10.9668	11.9375	7.94767	10.1758	8.80745	11.7573	9.96158	11.4137	8.97977	9.73218	10.9868	10.7688	11.7926	9.89258	8.0362	9.6109	10.6257	11.6613	10.547	9.95805	8.01846	14.2065	12.5926	10.5258	11.4994	12.2384	10.0761	10.925
M 373	59	1	2	1.2	LumA	1	1	1	0	1	0	1	2.09836	1	2.09836	1	9.4507	9.58282	9.28633	10.438	11.9395	10.7181	10.8037	8.81549	10.9703	8.27355	10.9248	9.64929	9.17543	9.39473	12.3224	10.356	9.53778	10.8904	9.22096	9.26204	9.81418	11.0451	10.5362	10.2438	9.78612	9.12229	11.5089	12.0956	11.3738	12.1681	12.0193	10.7376	10.2667
M 227	77	1	3	9	LumB/HER2pos	1	1	1	1	4	2	1	2.55738	1	0.721311	1	9.48839	9.91937	10.2398	11.6477	12.2807	11.7811	11.9927	8.34045	11.7247	8.37634	12.2661	10.1076	10.5841	9.08694	11.8808	11.1189	11.329	10.8471	9.0819	9.63235	9.77693	11.2619	11.1775	10.1679	10.2088	8.86415	13.2571	12.9835	11.7103	12.1076	12.6476	10.5575	10.7724
M 1361	49	2	3	2.2	LumB/HER2pos	1	1	1	1	2	0	1	48	1	48	1	10.8863	10.0474	9.58733	10.735	12.2235	11.0954	11.1885	9.33846	9.95146	8.96125	11.3358	10.6075	9.65408	9.73673	12.8338	11.1894	10.1668	11.422	9.39926	9.55633	10.3132	11.959	11.4033	10.6956	10.6695	9.83802	12.7625	12.2507	11.8607	12.7986	12.4293	11.2523	10.9786
M 1232	55	1	1	1.2	LumA	1	1	1	0	1	0	1	62.1967	1	62.1967	1	9.20163	9.68692	9.60065	13.8042	11.5245	11.27	10.5114	8.58212	11.8815	8.28473	11.2977	10.1049	8.83408	9.03349	12.2823	10.7805	10.3901	11.6048	9.38909	9.4624	9.61798	11.1763	11.1056	9.89884	9.92732	8.85977	12.1007	12.8114	11.4208	11.6812	12.3334	10.5546	10.5384
M 985	83	1	2	5.3	LumA	1	1	1	0	3	1	2	44.7541	2	44.7541	2	9.44452	9.66416	9.74761	9.16289	11.5974	11.754	10.3651	8.85299	10.7003	8.20309	11.3781	10.2863	8.97569	9.25551	12.4995	10.6811	10.0649	10.7998	9.06493	10.3524	10.1526	11.4805	11.1306	10.0164	10.1955	9.30195	11.6871	12.2313	11.3415	12.3315	12.1628	10.992	10.7778
M 854	78	1	2	1.5	LumA	1	1	1	0	1	0	1	65.0492	1	65.0492	1	9.68765	10.2441	10.0044	11.9199	11.4021	10.6001	11.2574	9.0568	12.207	8.73606	11.6982	10.8603	9.94034	9.25902	12.5799	11.361	10.8129	11.0389	8.9443	9.92215	9.90692	11.4901	11.2884	9.91554	10.395	9.32374	12.3938	13.6766	11.2332	12.0559	12.6814	11.3837	11.2245
M 452.2	82	1	1	2.5	LumA	1	0	1	0	2	0	1	NA	NA	NA	NA	9.53528	9.90286	9.99992	11.8164	11.9346	12.3837	11.3272	8.90159	10.628	8.23625	11.365	10.3348	8.82769	9.20204	12.2477	10.9895	10.9675	11.1422	9.75351	9.69568	10.118	11.7625	10.9165	10.1625	10.5682	9.48821	11.8087	12.4578	11.6718	12.5999	12.6386	11.2669	11.1443
M 214	81	1	2	3	LumA	1	1	1	0	2	0	1	27.7705	2	27.7705	2	10.3356	10.4162	9.48285	10.3653	12.521	10.5806	11.0233	9.9716	12.7079	9.42615	11.2086	10.7925	8.93734	9.78736	13.0876	10.863	10.3151	11.2459	9.69166	9.83164	10.6717	12.4712	11.2797	10.7468	10.9274	10.2423	11.9178	11.9207	12.0576	13.2231	12.0916	11.5943	11.1487
M 1246	77	1	3	4	LumB/HER2neg	1	1	1	0	2	1	1	5.60656	1	5.60656	1	9.82912	9.82336	9.47727	11.6517	12.3266	11.136	11.256	9.11313	11.5673	8.53728	11.6275	10.6959	9.49472	9.6706	12.6538	11.3701	10.6703	11.1584	9.06605	9.24652	10.3676	12.0881	11.4985	10.5327	10.6746	9.82549	12.5722	12.9382	11.8512	12.9739	12.5548	11.4343	11.11
M 1116	56	1	2	4.8	LumA	1	1	1	0	2	0	2	2.85246	1	2.85246	1	10.0591	10.1592	9.71716	10.7884	12.3475	10.2877	11.02	9.51347	10.6598	8.93087	11.1803	10.6578	8.93231	9.85922	13.1838	10.8201	9.9405	11.0906	9.57741	9.43453	10.5592	12.1322	11.1672	10.706	10.8084	10.1163	11.6459	12.0555	11.932	13.0942	12.2076	11.6444	11.159
M 866	56	1	3	1.7	TN	0	0	0	0	1	1	1	54.623	1	54.623	1	10.4681	9.93578	9.30666	11.2609	11.349	11.4301	11.4207	7.99749	11.3033	8.96589	12.277	9.98417	10.4369	8.79785	10.804	10.7368	10.9045	10.75	9.25593	9.17537	9.503	11.1465	11.0087	9.90707	9.90878	8.63207	13.8798	13.24	11.7674	11.887	13.036	10.6253	10.6967
M 705	76	1	2	1.5	HER2pos	0	0	0	1	1	0	1	57.3443	1	57.3443	1	9.81984	9.93297	12.0902	11.8334	12.1386	11.0649	11.6625	8.83257	12.007	8.57394	11.238	10.2672	9.23775	9.28025	12.0202	10.9579	10.0688	11.0471	9.28897	9.0146	10.1518	11.6346	11.2598	10.4448	10.5464	9.4762	13.0168	13.0224	11.9239	12.7498	12.568	11.2468	11.4678
M 468	87	1	3	3.5	LumB/HER2neg	1	0	1	0	2	1	1	36.459	2	36.459	2	9.40774	9.57821	9.93118	13.8012	11.567	12.8682	12.453	8.05733	13.2442	8.77904	12.3112	10.3953	9.68477	8.69085	11.3367	11.2704	10.476	10.9558	10.5714	8.73539	9.76465	11.2502	11.526	10.115	10.2371	9.09308	13.3099	13.2362	12.1657	11.8953	13.2601	10.6346	12.6522
M 334	88	1	2	4	LumA	1	1	1	0	2	2	2	33.9344	2	33.9344	2	8.99415	10.3954	9.06602	11.9326	10.5965	11.1841	12.7644	8.04676	10.3508	7.94273	11.5048	10.0055	9.69786	8.45337	11.4308	10.9067	10.1095	10.5241	9.17579	9.24924	9.4339	10.7538	10.8509	9.96462	9.75979	8.34302	12.3172	13.1021	11.1212	11.05	13.2665	10.2302	10.6351
M 1344	43	2	1	1.1	LumA	1	1	1	0	1	0	1	58.1311	1	58.1311	1	9.83143	9.94672	9.8663	12.2489	12.1244	10.2389	10.996	9.35733	10.6594	8.93191	11.233	10.4549	9.5695	9.757	13.1473	10.7639	10.0911	10.9639	9.38882	9.73664	10.1725	11.6281	11.4868	10.4915	10.4557	9.77113	11.6042	13.026	11.5771	12.5402	12.3417	11.0027	10.6759
M 1136	70	1	3	1.3	LumB/HER2neg	1	0	1	0	1	0	1	34.3607	1	34.3607	1	9.24678	9.77843	9.8009	10.8489	11.8531	11.7801	11.3484	8.34727	12.1618	8.00204	11.9467	10.2253	9.50388	9.1736	11.9369	11.0145	10.5179	10.893	9.26644	9.56236	9.74483	11.2763	11.6281	10.0629	10.1196	8.92449	12.519	13.3339	11.3464	11.8453	12.605	10.6394	10.7964
M 966	66	1	2	2.5	LumA	1	1	1	0	2	1	1	60.5902	1	60.5902	1	9.03508	9.86397	9.73844	10.9959	10.9387	12.0139	11.695	7.7658	13.935	7.94412	12.1638	10.4601	8.79134	8.57035	10.9536	12.0318	12.1752	10.7791	8.91465	8.59931	9.54133	10.9415	11.5205	9.45853	10.0704	8.22498	13.4711	14.3335	11.0871	11.3125	12.4312	10.5072	11.0122
M 726	53	4	1	2.2	LumA	1	1	1	0	2	1	1	61.2459	1	61.2459	1	10.0353	9.84448	10.0117	10.0664	11.8017	9.77206	10.9712	9.65292	10.3566	9.33971	10.1588	10.4028	10.6625	9.66872	13.2973	10.3664	10.0912	10.7375	10.2355	9.74805	10.2731	11.2866	11.2147	10.2411	10.3064	9.9436	11.2256	11.9669	11.124	12.1607	11.5538	10.8546	12.0812
M 579	51	4	2	2.2	LumA	1	1	1	0	2	1	2	0.52459	1	0	1	10.0208	9.74078	9.55637	11.5415	12.244	10.4082	11.2563	9.37342	11.5536	8.4148	11.2987	10.466	8.51594	9.4761	12.4505	11.0355	9.63513	11.3842	9.34518	9.66949	10.4929	12.1508	11.3499	10.4325	10.5993	9.86381	12.1827	12.9048	11.8893	13.0134	12.49	11.5369	11.2622
M 348	49	2	2	1.5	LumA	1	1	1	0	1	0	1	76.8197	1	76.8197	1	9.33045	9.58645	9.4118	13.5355	11.2431	10.2369	12.3095	8.75741	11.338	8.36828	11.2348	10.003	10.7723	8.99825	11.8849	10.6112	9.83761	10.9335	9.39269	9.38021	9.7875	11.1117	10.8993	9.69912	10.0604	9.05219	11.8988	12.9739	10.7829	11.6607	12.1943	10.4459	10.6157
M 198	89	1	2	1.3	LumA	1	1	1	0	1	0	1	67.7705	1	67.7705	1	9.39606	9.5861	8.99601	10.5737	12.0028	11.4172	10.5456	9.0372	9.71313	8.26642	11.1485	10.1972	9.0979	9.02287	12.191	10.7618	10.1167	10.904	9.492	9.60714	9.81577	11.5395	10.6532	9.80742	9.94812	9.09878	11.7168	12.9972	10.8416	11.4829	12.6241	10.3199	10.7745
M 1334	75	1	1	1.6	LumA	1	1	1	0	1	0	1	47.4098	2	47.4098	2	9.54651	9.81509	10.2639	12.2261	11.7809	11.7264	10.9061	8.72677	14.084	8.11866	11.8195	10.4505	9.50937	9.26108	11.4173	10.7535	10.5875	11.3571	9.23609	9.16584	9.9422	11.5674	11.2798	10.2249	10.3259	9.39841	12.4202	13.6031	11.7153	12.4591	12.4101	10.9525	10.9345
M 1203	50	4	1	1.2	LumA	1	1	1	0	1	0	1	57.8361	1	57.8361	1	9.93013	9.62569	9.29819	10.5795	11.8015	10.517	10.6605	9.76294	10.6265	8.6844	11.2391	10.1821	9.21772	9.51681	12.4373	10.7599	9.67803	10.8986	8.90555	9.67486	10.267	11.8868	10.5986	10.2085	10.3056	9.97292	11.2233	12.281	11.7959	12.7865	11.9158	11.1897	10.87
M 953	68	1	3	3.8	HER2pos	0	0	0	1	2	0	1	0.52459	1	0.52459	1	8.52906	9.02632	11.4596	10.4577	10.5864	11.952	11.6838	7.84808	10.5622	7.26763	12.4309	8.56078	9.69917	7.99081	8.77612	9.89245	10.0642	10.7467	8.41558	8.95805	9.2214	10.5874	9.7416	9.01431	9.27444	8.57619	11.5099	11.7266	11.2547	11.5807	12.017	9.87015	10.8078
M 812	69	1	2	0.9	LumA	1	0	1	0	1	0	1	53.1475	1	53.1475	1	10.1943	10.0401	10.0423	10.1503	11.6643	10.4495	10.9422	10.1944	11.6002	9.25907	10.401	10.3183	10.9512	9.83228	13.237	10.7636	10.0758	10.5503	10.3624	9.85341	10.3663	11.7326	10.8538	10.2676	10.4605	10.1829	11.8337	12.1736	11.7539	12.44	11.7448	10.9989	10.753
M 563	54	1	3	2.5	TN	0	0	0	0	2	1	3	61.541	1	61.541	1	9.843	9.69407	8.78731	9.04129	12.17	11.024	11.2266	9.18667	10.5963	9.34154	11.7564	10.3374	9.18821	9.33803	11.503	11.4242	9.85563	11.5874	9.16391	8.57023	10.2903	11.8304	11.5622	10.3375	10.6903	9.52272	13.0866	12.661	12.0234	12.9759	12.7235	11.2422	11.0116
M 420.1	58	1	2	1.9	LumA	1	1	1	0	1	0	1	NA	NA	NA	NA	8.9024	9.25549	8.81585	11.0008	11.6098	11.668	10.9464	8.1739	11.106	7.54166	11.4704	10.091	9.53596	8.68352	10.9208	10.8348	10.232	10.5799	8.8089	9.41266	9.34918	10.6657	11.0385	9.33903	9.62704	8.49338	11.9299	12.8218	10.9641	11.6159	12.5357	10.0223	10.4628
M 182	55	1	2	1.7	LumA	1	0	1	0	1	0	1	58.7213	1	58.7213	1	9.50466	9.52349	9.64778	10.7992	11.4099	11.1591	11.3319	9.00142	10.4481	8.38508	10.875	10.2018	9.56809	9.07111	11.9862	10.6284	9.35594	11.1091	9.23503	9.62036	9.88079	10.9516	10.8551	9.84329	10.1258	9.03616	12.1081	12.2366	11.2846	11.9802	12.6979	10.4356	10.4432
M 1471	84	1	2	2.4	LumB/HER2pos	1	1	1	1	2	0	1	15.8361	2	13.8361	2	9.7105	9.90208	10.1087	11.8736	11.2469	10.9325	12.8531	8.9959	10.1251	8.82478	11.2623	10.2804	10.3595	9.21913	12.046	10.6504	10.3727	10.7642	9.10802	10.4043	9.92696	11.2582	11.3217	9.79587	9.98667	9.14848	13.4007	13.8427	11.3386	11.7859	12.7302	10.4575	10.5556
M 1217.2	81	1	1	2.4	LumA	1	1	1	0	2	0	3	1.18033	1	0.688525	1	9.84192	9.51179	9.5613	10.4377	11.5255	11.2604	11.1311	9.54296	10.0498	8.33098	11.0144	10.1521	10.0538	9.29413	12.3655	10.6943	10.5808	11.0516	9.47051	9.66777	9.97422	11.3415	10.5085	9.90868	10.6063	9.59465	11.3159	11.701	11.3417	12.3111	12.0343	10.6574	10.5985
M 1073	79	1	3	4.5	LumB/HER2pos	1	1	1	1	2	1	1	60.6885	1	53.4426	2	8.91768	10.0075	9.26735	10.8012	11.0219	11.861	12.1566	8.2601	9.78324	8.14378	12.1602	10.1344	10.3558	8.6634	10.2016	11.0277	11.8376	10.9682	9.4835	9.39306	9.79411	11.1312	11.3361	9.60454	9.67438	8.33354	12.5693	12.8101	11.3659	11.5457	12.5604	10.2762	10.8414
M 831	41	2	3	3.5	LumB/HER2neg	1	1	1	0	2	3	1	55.3443	2	27.7377	2	9.51143	9.90518	10.0623	13.1978	11.6321	11.8913	11.1515	8.57253	11.1563	8.32851	12.4056	10.6363	10.4369	8.9575	11.485	11.6761	10.4256	11.1515	9.18624	9.92077	9.75932	11.7868	11.3538	10.1193	10.4902	9.17547	13.0366	13.3357	11.4748	12.3963	12.3965	10.9389	11.0078
M 681	68	1	3	1.6	TN	0	0	0	0	1	0	1	63.8361	1	63.8361	1	9.71281	8.99499	8.94499	9.67131	11.3236	10.7512	11.6823	8.24199	10.4431	9.60868	12.9221	10.1394	12.0448	8.90323	10.6131	11.0123	10.7699	12.7611	10.7938	8.97065	9.57021	10.975	11.3536	10.7219	10.1842	8.42201	13.4989	13.4951	11.5069	11.7172	12.6131	10.0248	10.7979
M 431	78	1	2	1.4	LumA	1	1	1	0	1	1	1	1.57377	1	1.57377	1	9.9365	9.72213	9.62538	11.1613	12.0247	11.1335	11.0939	9.02654	11.7525	8.73544	11.3085	10.3184	9.0875	9.24201	12.121	11.2589	10.0648	11.4452	9.17165	9.23394	9.99816	11.6949	10.9841	10.0665	10.064	9.19742	12.6169	12.9119	11.8099	12.504	12.8287	10.7967	10.7419
M 310	44	2	3	2	LumB/HER2neg	1	1	1	0	1	0	1	61.9672	1	61.9672	1	9.50811	9.47665	9.69099	14.1877	11.5768	11.6396	11.3779	8.51573	11.8978	8.81752	12.1203	10.4383	9.73334	8.9255	11.5257	11.5571	9.44717	11.1216	9.14243	10.2712	9.67303	11.583	11.2908	9.91258	10.1902	8.77402	12.9752	12.8701	11.2365	12.0124	12.8135	10.4655	10.791
M 1320	85	1	2	1.5	LumB/HER2pos	1	1	1	1	1	0	2	0.295082	1	0.295082	1	10.2767	10.2173	10.3584	11.7503	12.2605	10.5992	11.2353	9.89951	11.038	9.11915	10.6858	10.6339	9.96567	9.92148	13.0557	11.0126	9.84441	11.1018	9.63898	9.48193	10.4632	12.0513	11.1768	10.599	10.7222	10.1692	12.1127	12.6931	11.9726	13.0003	12.2953	11.2711	11.0992
M 1097	48	2	2	1.2	LumA	1	1	1	0	1	1	1	44.7213	1	0.754098	1	10.0101	9.80879	9.54397	12.3798	11.9599	11.2066	10.6692	9.15978	10.9528	8.67622	11.1609	10.405	10.107	9.28712	12.271	11.165	10.5093	10.8109	9.15008	9.42783	9.94481	11.9716	11.1536	9.89495	10.2274	9.42646	12.5195	12.5048	11.3012	12.0937	12.5078	10.6631	10.6468
M 933	44	2	2	1.2	LumB/HER2pos	1	1	1	1	1	0	1	61.2787	1	61.2787	1	9.95931	10.1039	10.5057	14.1712	11.7236	10.5707	10.7078	9.72666	10.6829	8.89673	11.14	10.5704	10.5977	9.55181	13.148	10.963	10.0266	10.8217	9.09096	9.74907	10.1865	11.8384	10.9683	10.2413	10.5027	9.88191	11.8158	12.4239	11.4221	12.2582	11.8587	10.8776	10.8086
M 695	82	2	2	6.5	LumA	1	1	1	0	3	2	1	2.72131	1	2.72131	1	9.83409	9.84906	9.9055	11.8758	11.7593	11.2433	10.4282	9.30011	10.7479	8.71105	10.8925	10.2075	9.40408	9.46173	12.8175	10.4169	10.0925	10.5348	10.2056	9.35908	10.1632	11.3686	10.7024	10.17	10.2275	9.61543	11.4627	12.1759	11.6733	12.3524	12.1468	10.9086	12.3763
M 550	42	2	2	3.5	LumA	1	1	1	0	2	0	2	61.4098	1	61.4098	1	9.1322	9.23003	9.07857	12.6318	11.6137	11.4785	11.0248	8.47081	11.7574	7.80167	11.471	9.99992	9.1496	8.80331	11.323	10.8707	10.1773	10.7957	9.27386	9.19229	9.68445	11.6166	10.6516	9.77646	9.78715	8.78212	12.4177	13.4064	11.1246	12.0366	12.4868	10.3624	10.5385
M 323	79	1	3	1.9	LumB/HER2neg	1	0	1	0	1	0	1	63.1148	1	63.1148	1	9.99114	9.9322	9.51187	10.8698	12.4205	11.7909	11.3067	9.48105	10.5005	8.91657	11.363	10.4994	9.69976	9.58313	12.5002	11.1487	9.9596	11.2581	9.72549	10.1562	10.4025	12.1941	11.3501	10.5064	10.6612	9.9921	12.2417	13.0472	12.3102	13.0557	12.4659	11.4969	11.1456
M 169	73	1	2	3.1	LumA	1	1	1	0	2	0	1	53.6066	1	52.9508	1	10.2305	10.0396	9.8587	11.3936	10.6802	11.8374	12.0416	8.46713	9.86059	8.78225	12.0976	9.88811	10.0859	8.71925	11.612	10.609	10.3953	11.4365	9.11828	9.79081	9.71801	10.6962	10.6053	9.56726	10.281	8.62609	12.2803	13.0233	10.9858	11.1879	12.6652	9.90431	10.8108
M 1307	58	1	2	3.3	LumA	1	1	1	0	2	1	1	49.9672	1	49.9672	1	10.0966	9.97618	9.86564	9.57264	11.6563	9.70023	11.1859	9.98878	10.4204	9.33412	9.85726	10.3921	10.5227	9.70743	13.2831	10.4785	9.96668	10.6087	8.47585	9.95707	10.2561	11.5604	10.6113	10.3269	10.23	10.0238	10.9254	12.2391	11.529	12.3009	11.6718	10.927	10.5047
M 1179	36	2	2	1.3	LumA	1	1	1	0	1	0	1	26.4262	1	26.4262	1	10.1573	9.67721	10.79	13.5895	11.6976	10.492	10.9924	9.65474	11.2481	8.4749	11.2184	10.3982	10.0872	9.44804	12.6377	10.9532	9.77967	11.08	8.05934	10.1671	10.1485	11.7913	10.8917	10.2318	10.379	9.69984	11.8928	12.3618	11.5054	12.4042	12.3767	10.9967	10.7437
M 921	53	4	3	2	LumB/HER2pos	1	0	1	1	1	0	1	8.22951	1	8.22951	1	11.0969	9.61603	8.57077	8.88507	13.1571	12.6192	10.5775	8.43545	9.80311	8.58609	13.0768	10.9896	11.2256	9.05499	10.7816	11.6838	11.3828	12.1113	8.49445	8.50456	9.81758	11.519	11.838	10.9492	10.7345	8.95862	14.2444	13.4464	11.4266	12.0539	12.8199	10.4526	11.0627
M 777	58	1	2	0.9	LumA	1	0	1	0	1	0	2	59.8361	1	59.8361	1	9.55218	9.16802	10.1736	7.89563	11.0792	8.80818	10.0161	9.04985	9.73295	8.79675	8.7184	9.77001	11.5803	9.20644	12.2122	9.67451	9.09121	10.6011	8.01858	8.93557	9.85789	10.1512	9.9767	9.70793	9.29944	9.27034	9.92002	11.2779	10.3292	11.429	10.9382	9.98911	9.8972
M 535	47	2	2	1.4	LumB/HER2pos	1	1	1	1	1	1	2	67.1475	1	67.1475	1	9.20536	9.40682	9.20642	13.0324	10.8522	10.903	11.0671	8.52476	10.9277	8.24509	10.6594	9.68199	9.14735	8.62956	11.1181	10.0487	9.48585	10.898	9.10846	9.38494	9.39089	10.7264	10.2478	9.48259	9.47049	8.44215	10.9742	12.7449	10.8283	11.1931	12.3895	9.87379	10.1357
M 391.2	48	2	1	3.5	LumA	1	0	1	0	2	0	3	57.8033	1	57.8033	1	9.54372	9.38008	9.05772	10.5102	11.4566	9.89813	11.4323	9.43557	10.3006	8.56076	10.0672	10.1827	11.0274	9.16833	12.0399	9.77384	9.51608	10.4671	10.1614	9.47267	9.99645	11.1839	10.4354	9.83333	10.341	9.3788	10.7471	10.8041	11.0746	12.3792	10.7208	10.5307	10.4866
M 159	74	1	3	3	LumB/HER2neg	1	1	1	0	2	0	1	43.7049	1	43.7049	1	10.9921	9.75864	9.32254	10.7881	11.348	10.9055	11.4763	8.27847	9.7289	10.5123	12.8657	10.5535	10.2801	8.74953	11.7304	10.9769	10.7168	10.5382	9.28825	8.63579	9.64117	11.2031	11.2364	9.7724	10.2258	8.79891	14.6087	13.7487	11.4629	11.8383	12.9667	10.6144	10.9763
M 1400	77	1	1	1.6	LumA	1	1	1	0	1	0	3	55.3115	1	55.3115	1	9.6091	9.35908	9.35659	9.06536	10.9082	12.4633	11.6712	8.97244	9.95874	8.58023	10.7483	10.2032	10.6932	9.298	12.3051	10.3165	10.1065	10.7441	9.47766	9.60269	9.69566	10.9494	10.7958	9.53825	10.3958	9.19721	11.7497	11.9331	10.6004	11.3651	12.0588	10.3013	10.1164
M 1192	49	1	3	2.3	HER2pos	0	0	0	1	2	0	1	51.4754	1	51.4754	1	10.1209	9.28114	8.6853	10.0678	11.5357	11.214	12.1309	8.83513	10.3073	10.3406	12.5112	10.3793	10.3908	9.16884	10.9203	11.1393	10.4635	12.2744	8.26285	8.63871	9.85068	11.6271	11.9439	10.8473	10.8733	9.25805	13.1804	13.0951	11.5736	12.4258	12.4304	10.7461	10.9816
M 1044	50	4	2	2.5	LumA	1	1	1	0	2	1	1	55.4426	1	55.4426	1	9.45877	9.1024	9.41052	10.0588	11.9103	11.0941	10.4502	8.73912	10.1752	7.77993	11.3156	10.2485	9.44756	9.10966	11.4027	11.0093	9.67622	11.1298	9.07004	8.73834	9.8643	11.7252	11.0252	9.95316	10.0516	9.04978	12.2121	12.5314	11.3089	12.2403	12.5911	10.7368	10.9985
M 646.2	86	1	2	6.5	LumA	1	0	1	0	3	1	2	13.3443	1	0.491803	1	9.0972	9.50855	10.4943	11.4504	10.8427	10.7348	11.6452	8.42583	9.47387	7.98372	10.9841	9.66382	8.77682	8.75948	11.6768	10.4219	8.59663	10.5498	8.32456	10.5652	9.76163	11.1619	11.1022	9.61545	9.65704	8.72119	12.2272	13.2103	11.4904	11.7978	12.2038	10.4517	10.5482
M 403	36	2	2	2.5	LumA	1	1	1	0	2	0	1	66.9508	1	66.9508	1	9.02455	8.72179	9.08132	11.1115	11.745	11.0202	10.266	8.43495	10.9494	7.825	11.0334	9.99439	9.47127	8.68677	10.6848	11.0558	9.33095	10.7127	8.82516	9.07578	9.63951	10.8118	11.1215	9.60173	9.59014	8.38337	11.7462	12.9567	11.0835	11.5995	12.3027	10.1131	10.6247
M 277	62	1	3	0.8	LumB/HER2neg	1	1	1	0	1	0	1	67.1803	2	61.3443	2	10.0478	10.2918	9.90439	11.8356	12.1348	11.0851	10.9413	9.69821	11.8228	8.81126	11.343	10.5455	9.42517	9.51946	12.4382	11.1303	9.6078	10.8418	8.79615	9.60817	10.3319	12.0554	11.5343	10.423	10.6171	9.70931	13.015	12.6035	11.7834	12.7117	12.4107	11.1993	11.1142
M 1292.2	80	1	2	1.3	LumA	1	1	1	0	1	0	1	0.491803	1	0.491803	1	9.55932	9.54187	9.35859	10.3796	11.5898	10.8607	10.6263	8.86754	10.8616	7.71658	12.1002	10.1081	8.46462	9.10364	11.7871	11.0495	10.0443	11.0933	8.73507	8.85434	9.97976	12.0327	11.0046	9.91867	10.1782	9.1432	12.2883	13.2803	11.3903	12.2375	12.1687	10.8454	10.7704
M 1054	66	1	2	2.3	LumA	1	0	1	0	2	0	2	49.6393	1	49.6393	1	9.74944	9.41908	9.79992	10.5238	12.001	10.9693	10.3412	8.9763	11.2732	7.86897	11.4666	10.3653	9.06277	9.35645	12.11	10.6578	10.0362	11.2368	8.95664	8.60547	10.3011	11.6966	11.2432	10.3173	10.1174	9.40318	11.9056	12.6397	11.6129	12.595	12.2654	11.0707	11.0812
M 902	41	2	3	2.1	TN	0	0	0	0	2	0	1	61.2131	1	37.6066	1	10.4486	10.2871	9.6475	10.4632	11.9416	10.8528	11.4741	9.1448	10.7325	8.95222	11.7405	10.7419	9.85252	9.4554	12.2717	11.4592	9.96268	11.7715	8.86319	8.96466	10.4195	12.1345	11.4896	10.7307	10.8814	9.62684	12.9894	12.9095	11.8835	12.8612	12.492	11.3858	11.276
M 658	67	1	2	1.8	LumA	1	0	1	0	1	1	2	63.6721	1	63.6721	1	9.37	9.04108	10.8549	8.85933	11.5086	10.9212	10.3376	9.03833	11.2224	8.45039	10.5841	9.91637	9.8742	9.00295	11.6616	10.3686	9.26781	10.7642	13.5975	9.21064	9.88023	11.3999	10.5802	9.88157	9.81281	8.98988	11.5549	11.5715	10.9969	11.9864	11.4605	10.4043	10.5291
M 517	80	1	2	2.5	TN	0	0	0	0	2	0	1	71.8033	1	71.8033	1	10.8425	9.65542	9.32697	9.5851	11.6403	11.061	11.1231	9.23547	10.2524	9.23148	11.5282	10.2036	12.422	9.18001	11.7094	10.6006	10.3161	11.1484	9.52835	9.07876	10.0247	11.3667	11.2878	10.3327	10.4133	9.19461	12.8761	11.9646	11.1645	12.137	11.6318	10.419	11.0794
M 296	43	2	3	2.8	LumB/HER2neg	1	1	1	0	2	0	1	42.8525	2	42.8525	2	9.48218	9.28931	9.60531	13.7183	11.2816	12.1258	12.7417	8.37784	11.1942	10.0621	12.8752	10.577	10.7361	8.72007	11.0717	11.3058	10.221	10.721	8.84094	10.2009	9.60761	11.2739	11.4416	9.50985	10.1554	8.36217	13.3842	12.8278	11.2711	11.4198	12.7357	10.1803	10.8497
M 1387.2	85	1	2	2.5	LumA	1	0	1	0	2	0	1	40.1967	1	0.721311	1	9.82698	9.63058	9.64975	11.2137	11.7111	11.6746	10.8974	8.92106	10.9407	9.20791	11.6297	10.1602	10.1316	9.56936	12.4476	10.8441	12.2377	10.3128	10.1372	10.4943	9.95453	11.3883	11.5105	10.6597	9.935	9.05125	12.3894	12.4643	12.4513	11.8374	12.525	10.6436	10.4421
M 1266	72	1	2	0.9	LumA	1	1	1	0	1	1	1	50.7213	1	50.7213	1	9.88516	9.77704	9.68688	9.8077	12.1146	11.2298	10.8109	9.51415	11.9374	9.06632	10.6836	9.96677	10.3473	9.91548	13.1752	10.5077	10.1892	10.3428	10.2178	9.72265	10.2226	11.4558	11.1407	10.4639	10.172	9.64994	11.7399	12.064	11.2035	12.1331	11.7528	10.8758	10.7148
M 1026.1	44	2	2	0.9	LumA	1	1	1	0	1	0	1	NA	NA	NA	NA	10.3217	10.2873	10.0432	12.0491	12.4165	10.3627	10.9274	10.0116	10.4062	9.5461	10.9713	10.6193	9.9145	10.1555	13.7609	11.0308	10.0767	10.8481	9.65153	10.1365	10.5514	12.0677	11.45	10.8742	10.6523	10.1675	12.3128	12.4219	11.7715	12.6534	12.1219	11.373	10.7315
M 880	54	4	2	1.2	LumA	1	1	1	0	1	0	1	16.9836	1	16.9836	1	9.81055	9.57277	9.7229	10.5204	12.0811	10.5126	10.2805	9.38647	10.382	8.81747	11.1277	10.1494	9.44047	9.60779	12.8313	10.9422	9.89618	11.0741	9.64105	9.38055	10.1011	11.4214	11.0214	10.3476	10.2287	9.4346	11.8941	12.0914	11.1628	12.036	12.0082	10.7244	10.4574
M 635.2	68	1	2	1.8	LumA	1	1	1	0	1	0	2	0.42623	1	0.42623	1	10.3447	10.719	9.76566	10.0672	12.8152	10.9254	11.3269	9.88545	11.3463	9.07002	11.5065	10.716	8.54108	10.1605	13.4454	10.9721	10.0783	10.9773	9.71912	9.92566	10.8063	12.6036	11.2968	11.2171	11.0148	10.4476	11.7869	12.0747	12.3922	13.6116	12.2031	12.1402	11.1835
M 486	60	1	1	1.1	LumB/HER2pos	1	1	1	1	1	0	1	72.9508	1	72.9508	1	8.96717	9.18561	8.76616	13.1029	12.1071	10.9546	10.3167	8.11879	10.217	7.8167	11.5357	9.32569	9.65702	8.96682	10.9372	10.7328	10.5724	10.3596	9.86232	9.99375	9.38187	10.4905	10.4459	9.81648	9.23593	8.42274	11.5378	12.5001	10.9342	11.3975	12.2866	10.0575	10.7893
M 251	39	2	3	1.6	LumB/HER2neg	1	0	1	0	1	0	1	44.1967	1	20.5574	1	9.37225	10.4123	9.4929	11.3473	11.4264	10.6073	11.7475	8.35099	10.977	8.57144	12.4328	10.5057	9.92587	9.06571	11.7812	10.6769	10.7776	11.8102	8.87118	9.25078	9.79026	10.7365	10.8836	10.2623	9.71036	8.35936	12.8793	12.5947	10.7891	11.3785	12.5843	10.0107	10.5134
M 1277.2	66	1	3	2.1	TN	0	0	0	0	2	1	1	52.5574	1	52.5574	1	10.7244	9.96287	9.46926	9.97613	11.9046	10.9676	12.5305	8.90563	10.9702	10.062	12.254	10.0846	10.7228	9.47009	12.1744	11.0705	10.3039	12.0312	11.6086	8.96009	10.1152	11.6763	11.4987	11.3748	10.764	9.26003	14.1947	13.0538	11.4045	12.3072	12.602	10.8478	10.817
M 1152	63	1	2	1.3	LumA	1	1	1	0	1	0	1	49.5738	1	49.5738	1	9.49258	9.66885	9.71835	10.6823	11.5698	10.5417	10.7904	8.46007	10.1603	8.56833	11.4481	9.95518	10.652	9.23278	12.147	10.7598	10.4994	10.6916	10.0659	9.26126	9.51974	10.6686	11.147	9.78758	9.75819	8.82289	12.637	12.3197	10.5472	11.4323	12.2262	10.3647	10.2207
M 893	45	4	2	7	LumA	1	1	1	0	3	0	2	64.7213	1	64.7213	1	8.87747	9.92748	10.2143	13.9649	11.0627	12.8565	11.796	7.8563	12.0291	7.97837	13.1091	9.56545	11.968	8.72097	10.8664	10.6515	11.3881	11.3681	9.30882	10.5038	9.27512	10.942	11.0196	9.73154	9.66128	7.97034	12.4872	12.5432	10.6486	11.0362	12.5331	10.0568	10.3077
M 745	49	4	2	2.3	LumB/HER2pos	1	0	1	1	2	0	1	53.3443	1	53.3443	1	9.78506	10.4409	9.94411	12.1125	12.5192	12.2284	10.4573	8.97462	10.5465	8.45914	11.6827	10.1704	9.2453	9.50355	12.6625	11.2849	9.73609	10.6631	9.652	9.68472	10.2297	11.9695	11.372	10.6555	10.4258	9.535	12.2859	13.185	12.0622	12.8259	12.2563	11.3706	10.965
M 499	69	1	3	1.7	LumB/HER2neg	1	1	1	0	1	1	1	61.6393	1	61.6393	1	9.63346	9.62753	9.31359	9.5585	12.2016	10.4451	11.3828	8.70548	10.6985	8.43103	11.493	10.043	8.62931	9.58047	12.1696	10.7098	9.64047	10.6509	9.65989	9.96093	10.0193	11.4847	11.2844	10.4364	10.0516	9.19717	12.6683	11.6871	11.722	12.3968	12.844	11.1241	10.7547
M 360	68	1	3	2.5	LumB/HER2neg	1	1	1	0	2	1	1	53.0492	1	0.52459	1	9.849	9.92477	9.35468	9.90537	12.4335	10.8402	10.7291	9.15769	11.5443	8.71305	11.7164	10.3271	8.60215	9.68053	12.6346	11.1332	9.67303	11.221	9.84473	8.84735	10.2648	11.9534	11.4041	10.7037	10.5803	9.70689	13.1052	12.5015	11.9879	13.0042	12.6463	11.4846	11.6191
M 1377	55	1	2	2.2	LumA	1	1	1	0	2	1	1	61.541	1	61.541	1	10.2404	10.232	9.79022	12.9268	11.756	10.539	12.6354	9.61166	11.3711	9.1785	11.3396	10.1986	9.1017	9.79526	13.255	10.7017	10.1732	10.5256	9.60756	9.91773	10.3586	11.8434	11.2047	10.4928	10.4169	9.76658	12.2387	12.9767	11.8449	12.5705	12.4536	11.2838	10.695
M 1162.2	62	1	2	2.4	LumA	1	1	1	0	2	1	1	55.0492	1	55.0492	1	10.4036	10.1385	9.64334	11.0061	12.8879	10.4398	11.5137	9.69479	10.9108	8.83186	12.1076	10.5329	9.50677	10.3017	12.9702	11.4703	10.3452	11.2231	10.2391	9.47177	10.9567	12.7671	12.016	11.1776	11.0114	10.2169	13.1256	12.7535	12.544	13.6487	12.7677	12.2237	11.4082
M 1008	59	1	2	2.3	HER2pos	0	0	0	1	2	0	1	60.5902	1	60.5902	1	9.93804	9.96855	10.1256	13.002	12.0607	10.4588	11.0765	9.386	10.9789	9.2021	10.9223	10.0573	10.232	9.80103	13.1117	10.714	9.77701	10.8179	9.64685	9.52945	10.1602	11.529	11.0533	10.4671	10.3227	9.79966	12.6155	12.1957	11.6434	12.4379	11.8318	11.0027	10.7046
M 766.3	59	1	2	2.8	LumA	1	1	1	0	2	1	1	8.62295	2	8.62295	2	9.93259	9.8483	10.133	12.6639	11.8188	10.8341	12.4128	8.66984	13.2896	8.39189	11.934	10.3193	9.19518	9.20782	12.136	11.318	10.5305	10.9993	9.48557	9.62725	10.1309	11.501	11.4498	10.6082	10.2338	8.99094	13.8857	13.5106	11.9243	12.3799	12.4967	10.9786	10.9261
M 613.2	79	1	1	4	LumA	1	1	1	0	2	1	1	14.4262	1	0.52459	1	9.38503	9.55102	8.94867	9.18375	12.1535	12.2325	11.1513	8.36628	9.97364	8.07038	12.4071	9.87125	9.51226	9.08702	11.8976	11.2053	11.7059	10.8474	9.86466	9.58521	9.67745	11.3252	10.9078	10.0512	10.2827	8.88265	12.5479	12.6076	11.0805	12.0104	12.9125	10.8341	11.0303
M 381	57	1	2	2.3	LumA	1	0	1	0	2	1	2	70.1967	1	70.1967	1	9.89787	10.057	9.61929	10.2597	12.1274	10.6496	11.805	9.30154	11.9064	8.65967	11.253	10.1408	8.23956	9.66502	13.0188	10.7203	9.60062	11.06	9.04324	9.60267	10.3258	11.8149	10.9968	10.6234	10.3029	9.6319	11.8028	12.5828	11.6163	12.6653	11.6848	11.2594	10.8785
M 228	48	2	3	2.1	LumB/HER2neg	1	1	1	0	2	1	1	74.459	1	74.459	1	8.84902	9.22761	9.26405	13.9709	11.0201	10.5947	11.8292	7.89832	15.1411	8.33856	12.8887	9.72309	9.89488	8.98482	10.747	10.9283	11.7054	11.0905	8.67529	10.0113	9.59974	11.1882	11.6706	9.62438	9.80055	7.78102	12.4252	13.4628	10.7068	11.1229	12.6255	9.8029	10.4347
M 1362	81	1	2	1.5	LumA	1	1	1	0	1	0	1	48.9836	1	48.9836	1	9.42995	9.81797	9.70824	11.0203	11.8838	10.7079	10.4151	8.93385	12.7236	8.94987	11.7112	10.4591	9.0545	9.39587	12.2596	11.2162	10.3006	10.8804	9.56484	9.79224	9.94924	11.7576	11.4014	10.3999	10.2758	9.31402	12.4594	12.1051	11.5117	12.3295	12.5701	10.8279	11.1366
M 1233	73	1	2	1.5	LumA	1	0	1	0	1	1	2	49.5082	1	49.5082	1	9.54562	9.8395	10.1656	11.1923	11.7631	10.8442	10.4277	9.20165	10.6687	8.93863	11.0095	10.1109	10.5562	9.48487	12.7536	10.6674	10.3201	10.6189	11.4772	9.38989	9.86733	11.0138	11.0435	9.91426	9.92001	9.43946	11.9365	12.3188	10.9002	11.6233	11.7766	10.4837	10.5062
M 986	45	2	2	2	LumA	1	1	1	0	1	0	1	49.8033	1	49.8033	1	9.47914	9.81986	9.64815	13.3957	11.931	11.2803	11.011	8.88122	11.2161	8.32418	11.59	10.3722	9.36576	9.28877	12.1459	10.9468	10.1804	11.0001	9.25228	9.56202	9.96248	11.6018	11.1487	10.0999	10.2655	9.41878	11.953	12.3673	11.6639	12.4186	12.4231	10.8918	10.7305
M 856	73	1	2	1.1	LumA	1	1	1	0	1	0	1	66.5246	1	66.5246	1	8.97802	9.48777	9.34732	11.7666	10.9905	11.0719	10.6482	7.87667	10.2305	8.45796	11.1971	10.1831	9.65895	8.62761	10.433	11.1667	9.93271	10.7646	9.15222	9.39929	9.17341	10.799	11.3477	9.8591	9.68333	8.20658	13.6127	13.1323	10.7491	10.9981	12.5594	10.0359	10.5906
M 593	59	4	2	1.3	LumA	1	1	1	0	1	0	1	67.4098	1	67.4098	1	9.49109	9.95086	9.54315	13.062	12.315	11.9344	10.6678	8.59115	11.4031	7.89375	11.788	10.4848	9.22874	9.15459	11.9411	11.0011	10.2647	11.1969	9.61187	9.41515	9.94718	11.6588	11.3732	10.1041	10.2466	9.21258	12.4694	12.5567	11.627	12.5117	12.466	11.0993	11.2252
M 452.3	82	1	2	8	LumA	1	1	1	0	3	1	2	57.8689	1	57.8689	1	9.84134	10.9904	10.198	10.6578	11.6529	11.3305	11.1823	9.40883	11.2067	8.8924	11.5485	10.4734	9.42273	9.46097	12.8744	10.9076	9.86617	10.9559	9.56577	11.4184	10.1763	11.624	11.392	10.2716	10.4496	9.70249	12.7143	13.8483	11.948	12.2039	12.0006	11.1417	11.2373
M 215	78	1	2	1.2	LumA	1	0	1	0	1	0	1	0.721311	1	0.721311	1	9.67689	9.95828	9.05513	10.4065	12.0839	11.442	10.682	9.05777	11.5678	8.44079	11.7655	10.3988	8.76103	9.16371	12.0796	11.4153	9.78713	11.3005	9.53869	9.26733	10.1551	11.7467	11.2175	10.2723	10.3622	9.45289	12.5339	12.5564	11.6653	12.4625	12.714	10.9789	11.0902
M 1247	74	1	3	5.5	TN	0	0	0	0	3	2	1	55.4754	2	35.8033	2	9.44826	10.5431	9.67637	11.4593	11.2854	11.3233	12.9777	8.52556	10.995	8.16417	12.4713	10.4735	9.00481	9.15113	12.2695	11.3796	11.4636	11.4018	9.29099	10.0146	9.70198	11.3379	11.4827	9.89417	10.4214	8.9441	12.7007	13.2413	10.9844	12.0259	13.346	11.3182	11.3462
M 1117	47	4	2	2.9	LumA	1	1	1	0	2	1	1	59.1475	1	59.1475	1	9.54205	9.5988	9.34943	11.866	11.7393	11.3048	11.1062	8.90773	11.5617	8.49084	11.8324	10.2629	10.2138	9.2795	12.363	10.9408	10.2715	10.7749	8.87826	9.86423	9.88652	11.4012	11.2204	10.0845	10.0697	9.17776	12.3291	12.6815	11.5517	12.3297	12.3446	10.8485	10.7975
M 867	52	4	2	1.8	LumA	1	1	1	0	1	0	1	60.2623	1	60.2623	1	9.7516	9.64951	9.5075	10.5657	12.0083	10.3647	10.7367	9.29904	11.949	8.46693	10.8097	10.2244	9.45713	9.58759	12.4029	10.4278	9.58883	11.6442	9.21319	9.75252	10.2082	11.6849	10.7574	10.3873	10.1423	9.62824	11.1773	12.0448	11.6744	12.8904	11.9475	11.2308	10.9129
M 706	67	1	2	1.4	LumA	1	1	1	0	1	0	1	37.4426	1	37.4426	1	8.94311	9.44962	8.82161	9.78034	11.4167	10.4682	10.8309	8.29542	10.5689	7.72961	11.7567	10.0323	8.88364	8.72549	11.5311	10.6579	9.92407	11.3105	9.76002	10.2083	9.50612	11.9213	10.6273	9.52291	9.84808	8.59043	11.8135	12.3323	11.2972	11.5856	12.2502	10.2805	10.7735
M 469	70	1	2	1.3	TN	0	0	0	0	1	0	1	63.0492	2	25.4426	2	10.4004	9.46115	9.08967	10.6949	12.0003	11.1169	11.3282	8.88857	10.5867	8.43761	11.5649	10.5063	10.8113	9.23929	12.1279	11.1001	10.0509	11.178	9.72846	9.09105	9.96259	11.8134	11.1827	10.1095	10.2185	9.38014	13.073	12.8078	11.5667	12.2274	12.917	10.6588	11.1011
M 335	43	2	2	1.4	LumB/HER2pos	1	0	1	1	1	0	1	64.4918	1	64.4918	1	9.81815	9.92304	9.57445	11.3302	11.949	11.8039	10.9977	9.18849	10.9972	8.34196	11.7066	10.0734	9.85292	9.25434	11.9766	10.927	10.66	11.2101	9.57722	9.68031	10.137	12.0024	11.3118	10.4796	10.3185	9.3928	12.2239	12.4109	11.8428	12.4493	12.4698	10.8885	11.318
M 1349	54	1	2	2.3	LumA	1	1	1	0	2	0	1	56.0328	1	56.0328	1	9.75069	10.1663	9.42437	10.9144	12.1713	11.0017	10.8519	9.43845	11.9229	8.51426	11.4884	10.2858	9.68232	9.54165	12.708	10.8767	10.5831	10.9869	9.50472	9.5872	10.0561	11.7293	11.0624	10.2518	10.283	9.48542	11.5824	12.5633	11.5883	12.4509	12.0361	10.8138	10.8624
M 1137	80	1	2	1.2	LumA	1	1	1	0	1	0	2	63.0492	2	63.0492	2	9.79229	9.53225	10.1064	10.5686	12.1068	10.3291	10.7368	9.07759	10.9704	8.53693	10.7987	9.94477	9.46126	9.66078	12.6209	10.3436	9.85897	11.1248	9.37967	9.25477	10.1043	11.0451	10.6712	10.257	9.58363	9.33635	11.1494	11.9044	11.2372	12.3083	12.2252	10.8926	10.7372
M 972	50	4	2	1.3	LumB/HER2pos	1	1	1	1	1	0	1	0.590164	1	0.590164	1	9.65466	10.2343	9.14905	9.05377	11.5762	11.0248	10.6876	9.41651	11.4264	8.5727	11.1927	10.0955	9.72836	9.50787	12.9604	10.6031	10.4508	10.9216	8.90042	9.6337	10.0165	11.3801	10.3173	10.022	9.93978	9.35719	10.948	12.4201	11.6225	12.1496	11.8561	10.6962	10.5838
M 727	35	2	1	2.8	LumA	1	1	1	0	2	1	1	65.541	1	65.541	1	9.76555	9.63454	9.48381	11.0344	11.6818	9.84345	10.9587	9.37438	12.0345	8.50598	10.8121	10.0985	10.0696	9.404	12.6353	10.2717	10.3723	11.1456	9.52482	9.5115	10.0844	11.3655	10.7735	10.1775	10.0331	9.41142	11.5964	12.4617	11.4516	12.4808	11.932	10.722	11.0158
M 580	66	1	2	2.1	LumA	1	1	1	0	2	0	1	61.8033	1	61.8033	1	8.96939	9.38808	9.42188	11.7888	10.8341	10.5526	10.2706	8.23833	11.5115	7.07626	11.5574	9.83073	9.12667	8.5293	11.3123	10.6541	11.013	10.9334	10.0624	10.2008	9.48757	11.2107	10.8526	9.35411	9.57096	8.42897	12.5609	12.8856	10.7984	11.4146	12.8763	10.451	10.6975
M 349	48	2	1	6	LumA	1	1	1	0	3	1	1	5.93443	1	5.93443	1	9.63348	9.65981	9.6565	12.3412	11.7783	11.0897	11.1204	9.37062	11.1371	8.08628	11.6842	10.182	8.75917	9.24856	12.2549	10.8551	10.0348	11.2476	10.0098	9.54953	10.1703	11.8384	11.0493	10.1856	10.2896	9.36305	11.7467	12.6156	11.7694	12.412	12.3509	10.8879	11.1506
M 201	69	1	2	2.5	LumA	1	1	1	0	2	0	1	62.1639	1	62.1639	1	9.45269	9.84539	9.19087	10.0725	11.5356	11.3163	10.7343	9.06055	11.9855	8.02765	11.5291	9.76742	8.63954	8.90426	11.5343	10.6271	10.1591	11.0245	9.55383	9.10622	9.76351	11.5121	10.7438	9.88099	9.87423	9.15037	12.3135	13.1734	11.0072	11.8234	12.4613	10.2239	10.7175
M 1335	50	1	2	1.4	LumA	1	1	1	0	1	2	1	56.459	1	8.16393	2	9.94306	9.9876	9.6411	10.9783	12.4241	11.0865	11.4047	9.45071	11.3624	8.69324	11.3886	10.6886	9.82111	9.69703	12.5667	11.3654	10.5353	11.2011	9.28579	9.60238	10.4071	12.2474	11.2747	10.4646	10.7013	9.993	12.6718	12.9034	12.0047	13.057	12.8044	11.3981	11.1658
M 1204	84	1	2	1.4	LumA	1	0	1	0	1	2	1	14.3279	2	14.3279	2	10.0628	10.1374	9.8869	11.1493	12.2071	10.9531	11.3248	9.61307	11.9155	8.85605	11.1852	10.6773	9.06203	9.71505	12.9035	11.0418	10.2003	11.1283	9.06165	9.74154	10.6	12.147	11.0555	10.5365	10.6936	10.0812	11.9409	12.8176	12.0906	13.0778	12.4025	11.4577	11.1736
M 954	66	1	3	1.3	LumB/HER2neg	1	0	1	0	1	0	1	62.5902	1	62.5902	1	9.29279	9.55488	9.63453	14.0763	11.5495	10.7589	10.0515	8.71352	10.8887	8.05655	11.4324	10.1922	9.82188	9.05996	11.585	10.8748	9.69839	10.9867	9.61828	9.10328	9.79959	11.4925	10.9396	9.74903	9.82113	8.91348	11.4444	12.7045	11.2365	11.845	12.5387	10.3111	10.5192
M 813	64	1	3	2.1	TN	0	0	0	0	2	0	1	52.3279	1	52.3279	1	10.6196	9.56099	9.05825	9.99348	11.5313	11.4436	10.5252	8.568	11.1771	8.90604	11.9984	10.7645	11.9376	9.00247	11.4153	11.9407	11.1536	11.2259	9.60996	8.31518	9.95561	11.238	11.6102	10.0764	10.5477	8.64702	13.134	13.0636	11.2725	11.859	13.1233	10.2542	11.1682
M 564	46	2	2	1.5	LumA	1	1	1	0	1	0	1	59.377	1	59.377	1	9.43508	9.40972	10.4374	11.3502	11.5363	10.6561	10.3474	8.94672	10.6223	8.41565	10.9404	10.0794	9.6809	9.25194	12.6023	10.4242	9.53015	10.6126	9.52346	11.8328	9.92885	11.2119	10.6358	9.97476	9.83177	9.21766	11.7155	12.4956	11.2586	12.1243	11.9141	10.5696	10.6339
M 420.2	58	1	2	2.1	LumA	1	1	1	0	2	0	2	60.7541	1	60.7541	1	9.59536	9.00319	9.53911	11.0747	11.7605	10.3431	10.6382	8.88398	10.6464	8.78278	10.3833	9.6718	10.281	9.25867	12.228	10.2571	8.99411	11.4694	10.1236	9.09126	10.076	10.7306	10.704	10.154	9.48235	9.08989	11.095	12.4497	11.2493	12.1659	12.2868	10.4665	10.4392
M 183	78	1	2	1.7	LumA	1	0	1	0	1	0	3	76.1639	1	76.1639	1	9.51049	9.85995	9.75425	12.4589	11.2032	11.3114	11.4791	8.92959	11.298	9.4639	11.0088	10.0398	10.9767	9.27427	12.012	10.3839	9.40951	10.4882	9.79319	9.45836	9.85862	10.8099	10.8766	9.74888	9.8343	9.22105	12.0013	12.849	11.131	11.6537	11.8777	10.1727	10.4818
M 1486	77	1	2	3	LumA	1	1	1	0	2	0	2	55.2459	1	55.2459	1	10.3248	10.1662	9.94074	10.9884	11.9756	10.9563	11.4516	9.72567	10.8152	8.7488	10.9829	10.4859	9.28375	9.68708	12.8984	10.7495	10.5345	11.1478	9.08252	9.85668	10.4349	11.9752	11.2183	10.4597	10.5045	9.95319	12.1465	12.3036	11.8114	12.8697	12.4353	11.0753	11.0401
M 1218.2	46	2	2	2.2	LumA	1	1	1	0	2	0	1	56.2951	1	22.2623	2	9.62376	9.62697	9.34705	11.4855	11.6959	12.3083	11.7496	8.93183	13.7698	8.54937	11.8046	10.3498	10.2717	9.17223	11.9885	10.9435	10.3049	10.9366	9.03139	9.75924	10.0527	11.396	11.0172	10.0906	10.1117	9.20771	12.5587	12.8181	11.2353	12.1239	12.0947	10.3859	11.0906
M 1075	42	2	3	1.8	LumB/HER2pos	1	0	1	1	1	0	1	12.8525	1	12.8525	1	9.99408	9.52711	9.00511	9.95755	11.8633	10.9953	11.1274	8.94349	10.7936	8.72822	12.0578	10.1581	10.5816	9.29101	11.902	10.8771	9.757	12.5874	9.1234	8.49726	10.0676	11.6149	11.5069	10.5354	10.1045	9.12836	12.4708	12.6458	11.5483	12.525	12.3696	10.8459	10.9136
M 839	55	4	1	1.2	LumA	1	1	1	0	1	0	1	67.0164	1	67.0164	1	9.32881	8.98544	8.82478	10.1765	11.3091	9.68636	10.2639	8.89369	10.1091	8.22096	10.0453	9.6403	9.57497	9.04389	11.46	9.91651	9.06045	11.2905	9.79974	8.87276	9.80877	11.1008	10.3235	9.84894	9.19893	8.76502	10.7381	12.1029	10.8438	11.7608	11.6766	9.98514	10.4214
M 682	69	1	2	1.6	LumA	1	1	1	0	1	1	2	58.3279	1	58.3279	1	9.50492	9.70219	9.95228	11.2967	10.9533	10.0706	11.1188	9.07741	10.5407	8.2299	10.7788	9.60354	8.94152	8.90577	11.894	10.0142	9.02379	10.7267	9.50106	10.6207	9.74036	10.6428	10.3988	9.77709	9.30584	8.74886	11.6284	12.725	11.0988	11.7773	12.2299	9.97196	10.4005
M 432.2	51	1	2	1.9	LumA	1	1	1	0	1	1	1	73.0492	1	73.0492	1	10.1365	10.0628	10.1353	8.82765	11.716	9.6901	10.9642	9.84096	9.88796	9.54158	9.73224	10.4517	11.2312	9.91694	13.2573	10.2673	9.82323	10.6912	11.4876	9.48232	10.5682	11.5665	10.8854	10.4311	10.2598	10.1097	11.532	10.9654	11.4871	12.5659	10.6366	10.9528	10.572
M 311	67	1	1	2	LumA	1	1	1	0	1	0	1	64.0656	1	64.0656	1	8.83521	9.17121	8.85571	12.7657	11.3571	11.7378	10.6481	7.88169	9.93004	8.0425	11.894	10.3211	10.7787	8.64343	10.8656	11.0959	11.3193	10.7847	9.29662	9.10077	9.49237	10.8805	11.0827	9.56675	9.77141	8.06146	12.602	12.5932	10.9188	11.3374	12.663	9.78707	10.8328
M 1321	83	1	2	1.6	LumA	1	1	1	0	1	0	1	12.7541	1	12.7541	1	10.1702	9.70227	9.85013	10.4874	12.5213	10.2988	10.882	9.7658	10.6582	8.91789	10.9472	10.6709	8.48634	9.76929	13.026	10.8428	9.67634	11.4548	9.74553	8.94567	10.6987	12.2743	11.0947	10.6621	10.6189	10.0191	11.6772	12.1413	12.0822	13.202	12.2481	11.5731	11.3519
M 1098	87	1	2	1.5	LumA	1	1	1	0	1	0	1	24.2623	1	1.5082	1	9.44262	9.79202	10.306	12.8555	11.4425	10.7418	10.9393	8.62999	11.0811	7.98685	11.196	10.0412	10.6689	9.02358	11.1305	10.7516	9.5846	11.0941	9.41738	9.85264	9.76893	11.1071	10.7665	9.91142	9.86424	8.89694	12.0101	12.8477	11.3143	11.933	12.6188	10.2789	10.7529
M 942	85	1	3	2.8	TN	0	0	0	0	2	1	1	31.1475	2	31.1475	2	10.6983	10.7813	9.40359	9.85849	12.9926	11.691	11.7505	10.0771	11.3693	10.1903	12.275	11.2244	10.3315	10.0639	12.5197	11.6677	10.5514	11.6574	9.65111	9.08318	10.9992	12.8747	11.9029	11.1895	11.5545	10.4833	13.0302	12.6852	12.6637	13.8604	12.4884	12.1722	11.9177
M 696.2	41	2	3	1.2	LumB/HER2pos	1	1	1	1	1	1	1	58	1	58	1	9.10151	9.13325	9.74505	13.3741	11.239	10.7334	12.0639	8.01809	11.6368	8.09562	11.2931	9.93717	9.6648	8.77899	10.7019	10.7267	9.06643	10.8843	9.18364	8.99593	9.59676	10.6621	11.1771	9.56398	9.47898	8.22682	13.023	13.0124	11.2079	11.6363	12.391	9.85076	10.5302
M 554	59	1	3	1.4	HER2pos	0	0	0	1	1	0	1	39.3115	1	39.3115	1	10.3315	10.272	9.90748	9.99343	12.2414	9.65768	11.3834	10.0458	9.84891	9.46814	10.2752	10.6239	10.5191	10.0578	13.469	10.488	9.85503	10.9026	9.45519	9.49154	10.7183	11.9515	11.1003	10.8346	10.5921	10.3371	11.3396	11.401	12.0436	13.17	11.3095	11.4157	10.9834
M 324	71	1	3	2.1	LumB/HER2neg	1	0	1	0	2	0	2	54.8525	2	54.8525	2	9.71155	9.76226	9.58185	10.6926	12.0388	10.5821	11.3634	9.10116	10.6756	8.46368	11.3323	10.461	10.0429	9.38345	12.188	10.834	9.58132	11.152	9.75789	9.17613	10.1715	12.0843	11.3057	10.3353	10.1748	9.42743	12.4872	12.9794	11.4217	12.5295	12.2902	10.901	11.0466
M 170	60	1	1	2.6	LumA	1	1	1	0	2	1	1	0.42623	1	0.42623	1	10.2219	9.95025	9.91826	7.72533	11.8506	9.33228	10.9729	10.0637	9.80578	9.50162	9.57098	10.5665	10.5349	9.91855	13.5646	10.2272	9.60465	10.7745	10.673	9.57013	10.6262	11.6145	10.8483	10.5502	10.2025	10.0377	11.0613	10.3519	11.5647	12.786	9.8029	11.084	10.7715
M 1308	55	1	2	1.9	LumA	1	1	1	0	1	0	1	59.2131	1	59.2131	1	10.2597	10.1896	9.41399	10.3801	12.4106	10.3026	10.9979	9.75843	10.1776	9.28176	11.0878	10.7498	9.22151	9.87327	12.8791	11.0211	9.76442	11.1365	9.39421	9.43809	10.7744	12.5051	11.3361	10.6907	10.8607	10.1705	11.8407	12.2623	12.1483	13.3587	12.0048	11.7725	11.298
M 1183	74	1	2	1.1	LumA	1	1	1	0	1	0	2	61.377	1	61.377	1	9.86099	9.73648	9.71091	10.7827	11.2906	10.0252	10.4703	9.32715	10.828	8.77933	10.3583	10.2434	10.8942	9.33191	12.5175	10.3753	9.48153	10.7003	9.0369	9.45919	9.96688	11.1772	10.8276	9.79162	9.95466	9.24381	12.0081	12.7594	10.9372	11.8407	12.5031	10.4781	10.4242
M 922	49	2	2	11	LumA	1	1	1	0	3	0	2	60.6557	1	60.6557	1	10.0304	9.8118	10.0168	11.0628	12.0658	10.105	11.1623	9.38335	10.8898	8.55176	11.6147	10.7157	9.13183	9.60757	12.4679	11.1492	9.52085	11.1937	8.58198	11.4281	10.5131	12.2	11.5195	10.5357	10.5783	9.72471	12.1903	12.5363	11.8711	12.9713	12.2615	11.4197	11.1678
M 778	57	3	2	1.8	LumA	1	0	1	0	1	0	1	59.9344	1	59.9344	1	9.98982	9.87384	10.1899	11.346	11.9397	10.1767	11.0797	9.40572	11.0325	8.68157	10.2879	10.6649	9.66667	9.52271	12.7147	10.6999	9.58864	10.9885	8.49819	9.5624	10.3697	11.7487	10.9871	10.6641	10.3949	9.66531	11.6326	12.4825	11.7519	12.4678	12.0477	10.8359	10.9219
M 536	70	1	1	0.9	LumA	1	1	1	0	1	0	1	57.5738	1	57.5738	1	9.50436	9.70194	9.24518	11.2724	11.632	11.4108	10.5403	8.92553	10.7332	8.25712	11.0986	9.99084	10.059	9.01281	11.5526	10.3205	9.62701	10.5326	9.09055	9.35363	9.97912	11.6442	10.4303	9.90698	9.8581	9.02743	11.9758	13.4041	11.1563	11.971	12.2087	10.4409	10.5064
M 160	41	2	2	2.3	LumA	1	1	1	0	2	0	1	78.8525	1	14.4262	1	9.48065	9.45536	9.82166	12.0827	11.7805	10.5854	11.1979	8.96893	11.0131	8.1099	11.4754	9.96885	9.22026	9.01518	11.9335	11.2404	10.5402	10.5345	9.19218	9.22029	10.0744	11.5186	10.772	9.8328	10.1128	9.06593	12.3924	13.3607	11.1555	11.9384	12.3277	10.7941	10.7289
M 1193	53	4	3	1.1	HER2pos	0	0	0	1	1	2	1	31.0492	1	31.0492	1	10.5338	12.523	9.32881	9.7864	12.9317	11.2482	12.0468	10.095	10.7564	9.38003	13.1336	11.5556	9.09794	10.0729	12.37	12.5705	10.8314	11.8746	9.30519	9.37303	11.0805	13.2662	12.4226	11.2269	11.8966	10.644	13.4552	12.8832	12.8088	14.0473	12.8637	12.3898	12.2656
M 1045	64	1	2	2.6	LumA	1	1	1	0	2	0	1	53.6393	1	53.6393	1	9.42629	9.41523	9.81385	11.5561	11.9547	11.1507	11.5149	8.67014	10.6769	7.86944	11.8157	10.4508	9.74335	9.02981	11.4896	11.0727	10.2758	10.9011	9.11898	9.46204	10.0114	11.2585	11.1646	10.3636	10.1608	8.90178	12.5046	12.114	11.2729	12.1505	12.1557	10.5872	11.0783
M 802.2	46	2	2	5.3	LumA	1	1	1	0	3	0	1	47.1803	1	0.459016	1	9.84511	10.0229	9.62874	11.9552	11.6815	10.9375	11.1265	9.33361	10.6769	8.75882	11.3758	10.5339	9.81496	9.3234	12.5216	10.8231	9.48566	10.6995	8.64795	11.3321	10.2326	11.5875	10.9656	10.2216	10.268	9.46613	11.7644	12.431	11.1981	12.1732	11.9746	10.6794	10.7031
M 647.2	59	1	2	1.5	LumA	1	0	1	0	1	0	2	56.8852	1	56.8852	1	9.65307	9.73022	9.86939	13.3821	11.1651	11.3798	11.5312	8.46357	11.44	8.19012	11.331	9.97165	9.77549	8.80378	11.1628	10.6053	10.0524	10.645	8.85758	11.4969	9.74184	11.0022	10.984	10.15	9.56294	8.30375	12.228	12.9994	10.7519	11.3907	12.3099	9.95728	10.5171
M 404	67	1	2	2.5	LumA	1	1	1	0	2	3	1	54.2623	2	45.3115	2	9.76793	9.71298	9.55786	11.1899	12.1988	10.7818	10.5267	9.14438	10.3961	8.31137	11.1549	10.405	9.57355	9.37264	11.9118	11.1158	9.91554	10.6554	9.36951	10.0195	10.3643	11.8323	11.1774	10.2642	10.3355	9.51567	12.4302	12.7776	11.6908	12.7369	12.2759	11.1702	10.9701
M 281	73	1	3	4	LumB/HER2neg	1	1	1	0	2	2	1	43.1475	2	43.1475	2	10.2315	10.285	9.62148	11.6882	12.2827	11.1861	12.0251	9.66949	9.77215	8.91963	11.4863	10.7014	10.0119	9.54751	12.7742	11.1455	10.6526	10.4827	9.22785	10.5987	10.409	12.0202	11.0455	10.4175	10.572	9.78642	12.8759	11.8612	11.6971	12.6832	11.937	11.3065	11.0617
M 1293	60	1	2	1.1	LumA	1	0	1	0	1	0	1	0.262295	1	0.262295	1	9.44395	9.59107	9.29113	11.8458	11.6237	10.9213	10.5205	8.7733	10.9552	8.34981	11.6364	10.339	9.11905	9.08986	11.5166	10.9855	10.4978	10.8937	9.2879	8.85898	9.87159	11.54	11.2949	9.95174	10.1136	8.9291	11.7883	12.8574	11.3437	12.1102	12.583	10.6546	10.7633
M 1055	47	2	1	1.8	LumA	1	1	1	0	1	0	1	54.1311	1	46.459	2	9.26199	9.3298	9.53596	12.2837	11.5546	10.4519	10.6547	8.30377	10.1615	7.80864	11.1567	10.591	8.99693	9.01818	11.364	10.9863	9.69639	10.8791	9.03295	9.03621	9.75693	11.3033	11.2237	9.73338	9.822	8.55591	12.0787	12.5446	11.0197	11.858	12.6246	10.4178	10.6996
M 906.2	72	1	2	2.6	LumB/HER2pos	1	1	1	1	2	0	1	60.4918	1	60.4918	1	9.97566	9.99949	9.98374	12.8197	11.8931	11.7718	11.5212	8.74618	12.1366	9.28621	13.0117	10.7309	10.0146	9.12306	11.3974	11.9632	12.3239	11.1191	8.92442	9.81443	10.2006	11.9878	11.5151	10.273	10.889	9.18049	13.3235	13.2988	11.7799	12.5897	13.1439	11.2345	11.4164
M 659	75	1	1	2	LumA	1	1	1	0	1	0	1	65.7705	1	65.7705	1	9.29645	8.90189	9.52454	10.2769	11.9505	10.3938	10.8061	8.28086	11.1336	7.77585	10.7283	9.93458	10.2579	8.98336	10.9582	10.4748	9.13155	10.9052	9.49259	9.19907	9.98343	11.1428	10.8261	9.85416	9.39602	8.68962	11.335	12.9863	11.1184	12.1286	12.2067	10.5899	10.5315
M 518	49	1	1	5	LumA	1	1	1	0	4	1	1	66.3279	1	66.3279	1	9.21514	9.19041	9.50565	13.2429	12.4095	11.3222	10.6817	8.56116	10.4663	8.04185	11.6662	10.2285	9.96163	8.89575	11.3133	10.9087	10.1995	10.4175	9.24836	8.97321	9.74262	11.3628	10.8689	9.72123	10.0144	8.75383	12.3842	12.9012	10.9446	11.7062	12.4664	10.3271	10.6968
M 297.1	74	1	3	1.4	HER2pos	0	0	0	1	1	0	1	75.1803	1	75.1803	1	9.39665	9.91793	9.50502	11.9918	11.8207	12.8481	12.2311	8.32374	10.5128	7.74285	12.3562	10.888	10.3751	8.73665	11.9955	11.1892	10.5155	10.5566	9.19884	9.14405	9.70386	11.2512	11.373	9.74205	9.89857	8.34035	13.7628	12.6856	11.0569	11.4842	12.6328	10.1456	10.9647
M 144	68	1	2	2	LumA	1	1	1	0	1	2	1	43.6066	1	43.6066	1	9.16988	10.048	9.62961	12.7521	11.7558	11.6181	11.1417	8.4596	11.318	7.5692	12.1957	10.3339	9.80306	8.68696	11.7133	11.5327	11.6346	10.6763	8.80497	10.1998	9.62035	11.2638	10.9635	9.52215	10.2146	8.46845	12.7088	13.3654	10.9933	11.3296	12.5179	10.8183	10.9903
M 1388.2	50	1	1	1.6	LumA	1	1	1	0	1	1	1	37.9672	1	0.557377	1	9.61333	9.69614	9.54323	12.9857	11.6443	10.6359	11.0955	8.67454	11.8302	8.82029	11.837	10.0688	9.92304	9.31846	12.1728	11.0576	10.0033	10.6452	9.78016	9.86926	9.91018	11.4223	11.4318	9.93563	9.98328	8.93777	12.1402	12.7503	11.1478	11.7694	12.432	10.5961	10.82
M 1267	50	4	2	1.4	LumA	1	1	1	0	1	0	1	58.2951	1	58.2951	1	9.74387	10.0349	9.63865	11.6472	12.1764	10.8592	10.4856	9.16287	9.91622	8.35617	11.1885	9.75644	8.98643	9.57726	12.6129	10.636	10.2631	10.5839	9.41541	9.68313	10.119	11.7187	10.9718	10.4566	10.1802	9.49205	11.4523	12.3041	11.7392	12.4532	12.242	11.0466	10.7783
M 1026.2	44	2	2	1.2	LumA	1	1	1	0	1	0	1	56.2295	1	56.2295	1	9.7522	9.72582	9.61934	12.8039	12.0102	10.988	10.9562	8.95105	11.7232	8.33028	11.5494	10.2291	9.71489	9.3606	12.6055	11.1795	9.7696	10.6872	9.57076	9.40047	9.9583	11.6095	11.2727	10.1439	10.1155	9.28194	12.5214	13.1345	11.7216	12.1298	12.6365	10.8736	10.6541
M 881	78	1	2	3.6	LumA	1	1	1	0	2	0	1	30.5246	1	20.4262	2	10.0285	9.98626	10.0831	9.55127	11.5252	11.1888	11.9845	9.37815	9.61288	9.4256	11.7809	9.95343	11.5093	9.72311	13.1403	10.343	11.2612	9.83469	9.36943	9.70346	10.1679	11.1886	10.837	10.2896	10.136	9.69764	11.4721	12.7357	10.9652	11.7925	11.5641	10.6806	10.6541
M 636	56	1	3	0.2	HER2pos	0	0	0	1	1	1	1	0.786885	1	0.786885	1	9.84127	9.61861	9.4119	9.5548	11.692	10.4594	10.6944	9.26513	9.70571	9.11214	10.3553	9.50245	10.6759	9.78169	13.1705	10.602	10.4018	10.5919	9.15885	9.15165	9.98674	10.6079	10.7703	10.2058	9.29384	9.07209	11.7011	11.8554	11.087	11.616	12	10.587	10.2874
M 487	50	1	1	2.1	LumB/HER2pos	1	0	1	1	2	0	1	65.9344	1	65.9344	1	9.52653	9.61846	9.00152	10.2197	12.4426	11.582	10.3617	8.92709	9.70497	8.10503	12.0813	10.0206	9.04651	9.45471	12.4779	11.0405	10.5714	10.9733	9.72325	8.99923	10.0976	11.6582	11.1362	10.3124	10.2278	9.29112	12.009	12.6778	11.3343	12.361	12.5443	11.0826	10.9573
M 264	75	1	3	2.4	TN	0	0	0	0	2	1	1	63.4426	1	63.4426	1	9.67414	9.58768	11.0713	14.3029	11.7226	11.2864	12.0179	8.24515	11.0392	9.1148	10.8655	9.55259	10.7686	9.22769	11.7623	10.1162	10.3755	10.0421	8.57187	8.69179	9.56709	10.2165	11.4274	10.0216	9.67694	8.50889	13.6965	12.8363	12.2537	11.226	11.9308	9.95535	10.47
M 1278	77	1	2	3.2	LumA	1	1	1	0	2	1	1	44.5574	1	44.5574	1	9.40385	9.13904	9.12178	10.471	12.1552	11.2992	11.7797	8.51196	10.8171	7.96528	11.8688	10.0092	10.1621	9.37568	11.9495	10.8781	10.338	10.4774	9.57548	10.1972	9.80984	11.3958	11.1881	9.88314	9.77847	8.97132	11.9725	11.8878	10.6357	11.7094	12.4017	10.5071	10.6583
M 1153	44	2	2	1.3	LumA	1	1	1	0	1	0	1	49.4754	1	49.4754	1	9.37587	9.45247	9.63018	14.0522	11.4183	11.2868	11.4572	8.06029	13.1046	7.47379	12.2088	10.1571	11.6456	9.2267	10.5942	11.0975	13.9203	10.7687	9.75575	9.75826	9.63868	11.3463	11.6567	9.87684	10.0305	8.4625	12.7595	13.1415	10.8933	11.5108	12.9865	10.8068	10.8071
M 894	49	4	2	1.1	LumA	1	1	1	0	1	0	2	64.4918	1	64.4918	1	10.4044	9.90399	9.77846	12.2484	12.5737	9.4922	10.7237	10.0104	10.066	8.9084	10.6656	10.7659	8.14747	10.2383	13.6003	10.8365	9.68898	10.9137	9.53497	9.64009	10.8622	12.3153	11.221	11.0981	10.7295	10.307	11.5943	11.1665	12.0715	13.3606	11.4338	11.9843	11.251
M 746	59	1	3	1.1	LumB/HER2neg	1	1	1	0	1	0	1	24.0328	1	24.0328	1	10.0943	9.14334	9.11683	8.92434	11.6477	10.1551	11.4968	8.36707	10.0387	8.72605	11.5586	9.69261	10.5371	9.12684	11.416	10.9461	10.1939	11.0353	9.62456	8.65247	9.65824	11.0506	11.075	10.4747	9.92002	9.11645	13.1241	12.6239	11.1391	11.718	12.1915	10.3886	10.6978
M 500	58	1	2	1.4	LumA	1	1	1	0	1	0	1	62.9508	1	62.9508	1	9.81174	9.12739	10.5671	11.836	12.1974	10.406	10.4621	9.0895	10.7927	8.29509	11.1875	9.68818	8.9404	9.66329	12.8873	10.5002	9.4498	10.95	9.54383	9.0145	10.1493	11.443	10.7199	10.2713	9.6003	9.22413	11.0468	11.9249	11.3268	12.1471	12.2581	10.8509	10.6117
M 361	33	2	2	1.4	LumA	1	1	1	0	1	0	1	67.1148	1	0.327869	1	8.86792	8.33011	9.68086	11.72	11.6886	10.758	9.76352	7.51038	12.5424	7.95109	11.0685	8.95946	10.8148	8.74985	9.33856	10.2776	8.94455	10.765	9.43548	8.65865	9.31452	9.52526	10.3842	9.59155	8.35375	7.27164	12.1504	12.7048	9.96565	10.5988	12.8201	9.34521	10.2392
M 1378	62	1	3	0.7	TN	0	0	0	0	1	0	1	60.5574	1	60.5574	1	10.6016	11.1481	9.81496	8.57086	13.1196	10.7488	11.3672	10.2439	11.2743	9.2322	11.6586	10.923	10.0893	10.5684	13.5984	11.4212	10.1149	11.1311	10.1944	9.87971	11.134	12.7597	11.7861	11.3843	11.2972	10.7727	12.386	12.0144	12.6282	13.7415	12.373	12.4025	11.5458
M 1163.2	55	1	3	1.8	LumB/HER2neg	1	1	1	0	4	3	1	52.918	1	52.918	1	9.84583	9.75082	9.3141	9.47116	12.3	11.586	11.721	9.22331	9.87742	8.67245	11.6729	10.1128	10.8491	9.65805	12.8864	11.1262	10.7361	10.6718	10.0057	9.43413	10.2285	11.7501	11.2369	10.3803	10.3147	9.63923	12.2491	12.115	11.3713	12.4385	12.1423	11.1503	10.8534
M 1009	66	1	2	3.5	LumA	1	1	1	0	2	1	1	56.5574	1	56.5574	1	10.1994	10.0525	9.51156	9.90678	12.0173	10.1868	11.0777	9.89319	9.93938	8.43871	10.7229	10.1282	9.31048	9.83118	13.2705	10.5663	9.62661	10.7553	9.74976	9.82612	10.3382	11.495	10.9352	10.5647	10.2174	9.75413	11.4114	11.9722	11.3074	12.3778	12.1149	11.0795	10.6225
M 767	68	1	3	1.2	LumB/HER2neg	1	0	1	0	1	0	1	27.2459	1	0.393443	1	10.0666	9.91033	9.77695	9.73092	12.0594	10.0288	10.5715	9.26356	10.0043	8.56256	10.3611	9.78356	10.438	9.83111	12.8931	10.415	9.42528	10.3693	9.91421	9.1496	10.1791	11.2886	11.0355	10.7442	9.83072	9.67367	11.9499	12.408	11.5419	12.3732	12.6752	10.929	10.3675
M 614.2	80	1	1	2.2	LumA	1	1	1	0	2	0	3	20.0984	1	0.655738	1	9.64828	10.2171	9.36479	10.521	10.901	11.2407	11.8318	8.62966	10.2992	8.36659	10.8168	9.49987	10.0038	9.16357	12.1748	10.2164	10.6361	9.93673	9.53358	9.19843	9.61994	10.654	10.6623	9.93963	10.4782	8.93325	11.8638	12.2363	10.7416	11.3353	12.2715	10.5511	10.206
M 382	52	4	1	1.2	LumA	1	1	1	0	1	0	1	67.8689	1	67.8689	1	9.51788	9.59793	9.47093	10.6677	11.8077	10.9254	10.8335	9.01282	10.1753	8.45666	11.0442	9.75152	10.8013	9.43787	12.3695	10.4017	10.0696	10.4724	9.65339	9.31247	9.94328	11.4041	10.8284	10.1353	9.7946	9.285	11.7169	12.7105	11.0968	11.9125	12.0133	10.6539	10.4339
M 229	45	2	3	1.5	TN	0	0	0	0	1	1	1	61.4098	1	61.4098	1	10.6114	10.2552	9.5373	10.2103	12.3223	11.3913	11.7551	9.28338	10.452	9.30724	12.0546	10.6116	9.84525	9.80986	12.5485	11.1734	10.1691	10.9623	9.28604	8.91431	10.4149	12.092	11.708	10.891	10.7608	9.81326	13.0735	13.3708	11.9852	13.016	12.9288	11.3458	11.0924
M 1367	46	2	2	3.8	LumA	1	1	1	0	2	2	2	54.5246	1	54.5246	1	9.92885	9.92672	9.60107	11.493	12.0994	10.8122	10.687	9.51695	11.2127	8.74917	11.4138	10.2906	9.36496	9.76298	13.1206	10.9057	9.80643	10.8578	9.43589	9.45286	10.3063	11.8343	11.1271	10.5297	10.3251	9.72997	11.679	12.6346	11.7056	12.7048	12.2773	11.0969	10.9294
M 1236	50	4	2	1.8	LumA	1	1	1	0	1	0	3	58.9836	1	58.9836	1	9.6415	9.95519	10.1761	11.8223	12.1385	11.9557	10.476	9.11927	11.6959	8.04736	11.9165	10.2221	9.03215	9.42741	12.4092	11.0446	10.5095	11.0644	9.56538	9.12793	10.0799	11.8616	11.3462	10.1904	10.184	9.25813	12.0184	12.8938	11.6619	12.4205	12.3793	10.917	11.0712
M 988	86	1	2	2.3	LumA	1	1	1	0	2	2	1	12.0328	1	0.622951	1	9.43613	9.7219	9.3669	10.9293	11.9634	11.8478	11.317	8.6453	12.2417	8.12291	12.0115	9.98762	9.70853	9.27826	11.7768	10.9183	11.0256	11.0649	9.64493	8.85054	9.9363	11.3933	11.1163	10.0981	9.94459	9.06848	12.3294	12.9345	11.5705	12.4069	12.3025	10.805	10.8748
M 857	89	1	2	2.3	LumA	1	1	1	0	2	0	1	15.7705	1	15.7705	1	9.90187	10.3246	9.84922	10.8728	11.6748	11.7207	11.4882	9.0149	13.2167	8.65393	11.6132	10.5514	9.74127	9.23235	12.5606	11.2414	11.0897	11.0935	9.3039	9.16062	10.0558	11.4429	11.2301	10.0924	10.2487	9.11777	12.2336	13.3239	11.322	11.9099	13.0024	10.7653	11.0461
M 453.3	49	2	2	2.3	LumA	1	1	1	0	2	2	1	60.0328	1	60.0328	1	9.49128	9.72327	9.2478	12.6044	11.7676	11.0134	11.1276	8.76723	11.212	8.04966	11.5037	9.99482	9.88346	9.07764	11.9169	10.8481	10.0438	10.9598	9.92495	9.71448	9.92648	11.8953	11.0187	9.93571	10.1831	9.17707	12.7122	12.7937	11.2671	12.1204	12.9325	10.7548	11.0381
M 1248	49	2	2	0.6	LumA	1	0	1	0	1	0	1	53.1803	1	53.1803	1	9.95272	9.35738	10.094	10.2261	12.1455	10.6401	10.6234	9.31705	11.3614	8.45577	10.7537	9.86296	10.0659	9.98599	12.5767	10.4099	9.72963	11.1646	9.37867	9.27759	10.3694	11.1671	11.1698	10.7942	9.73158	9.47491	11.7438	11.9924	11.4284	12.3674	11.8964	10.736	10.8522
M 1120.2	69	1	3	1.1	LumB/HER2neg	1	0	1	0	1	0	3	41.2787	1	41.2787	1	10.0538	11.5568	10.0858	11.1366	12.7314	10.2393	11.1291	9.5098	10.0494	8.86533	10.8348	10.6118	10.2137	10.1003	13.3254	10.6645	10.0096	11.0528	9.63732	9.37006	10.5342	11.9564	11.2089	10.9569	10.6075	10.0978	11.4743	11.4977	11.9188	13.1605	11.7403	11.3572	11.1099
M 868	47	2	3	2.9	TN	0	0	0	0	2	0	1	58.2951	1	58.2951	1	10.1697	10.2344	9.33874	10.8696	11.938	12.5133	10.912	8.74324	10.7858	9.28873	14.0355	10.8497	12.1702	9.39996	11.4935	11.2816	11.2792	12.4578	8.95622	8.55578	10.2736	11.9652	11.9057	10.8789	10.8147	9.37073	13.104	12.8425	12.0685	12.7757	12.663	11.2231	11.52
M 707	54	1	3	2.3	LumB/HER2neg	1	0	1	0	2	0	1	54.4262	1	54.4262	1	10.2477	10.1276	9.57981	10.0381	12.0444	11.6213	11.1627	9.11829	11.6437	9.05814	12.0024	10.3501	10.6854	9.413	12.7693	10.9332	11.2956	11.0615	9.53884	8.83574	10.0876	11.574	11.4059	10.8012	10.6658	9.42628	13.2406	12.9477	12.1048	12.4316	12.6179	10.9381	11.2114
M 470	60	1	2	3.2	LumA	1	1	1	0	2	1	2	61.1475	1	61.1475	1	9.14984	9.47826	8.78262	10.8693	11.7328	12.4102	10.4978	8.5754	12.0519	7.8416	12.1338	9.94222	9.45425	8.9089	11.5723	10.697	10.4376	10.8981	9.44144	9.13561	9.78088	11.0488	11.1996	9.84529	9.88608	9.01754	11.9608	13.5137	10.9048	11.7642	12.6331	10.4449	10.9256
M 336	57	1	2	4.8	LumA	1	1	1	0	2	0	2	61.9016	1	61.9016	1	10.4437	10.3417	9.73847	9.33673	12.5013	9.78139	10.9415	10.3155	10.3114	9.14931	10.9103	11.0957	8.82195	10.0817	13.5755	10.7442	9.95031	11.3385	9.65432	9.57621	10.9953	12.5384	11.2607	11.0671	11.056	10.5691	11.7758	11.4426	12.1438	13.398	11.5858	11.9397	11.5393
M 1350	65	1	3	1.5	LumB/HER2neg	1	1	1	0	1	0	1	47.4426	1	47.4426	1	9.43142	9.80883	9.61196	11.8121	11.5251	11.564	10.9971	8.6902	12.4191	8.24728	11.7963	10.1884	9.53821	9.16242	12.3937	10.9847	11.0912	10.7624	9.23733	9.68886	9.68698	11.0166	11.1904	9.94491	9.85653	8.89951	12.3385	13.1999	10.856	11.3906	12.1087	10.2537	10.7228
M 1138	71	1	2	3.2	TN	0	0	0	0	2	0	1	49.7705	1	49.7705	1	10.7064	9.82551	8.91549	10.3884	11.0993	10.898	12.686	8.58727	10.5432	9.53996	12.4912	10.1024	13.4152	9.07714	11.6946	10.5217	12.7005	11.7003	9.8486	8.65189	9.73801	10.8764	11.3573	9.94978	10.544	8.78096	13.7991	13.4999	10.4451	11.4347	11.9198	10.0462	10.9944
M 973	43	2	2	1.2	LumA	1	1	1	0	1	0	1	0.557377	1	0.557377	1	9.30514	10.2417	9.23861	12.0667	10.9542	11.4074	11.3483	8.6018	10.7819	8.27783	11.7569	10.0136	9.38698	8.7949	11.2705	10.7701	10.1412	10.5038	8.60646	10.6583	9.507	10.6954	10.7724	9.77658	9.66831	8.46764	12.3517	12.8248	10.7321	11.368	12.3489	10.1302	10.6401
M 729	53	1	1	2.3	LumA	1	1	1	0	2	2	1	61.9344	1	61.9344	1	9.56928	9.24216	9.23766	12.0154	12.2178	11.4444	10.4594	9.12182	10.9921	8.12246	11.8626	10.1413	9.15364	9.39741	11.9198	10.4859	10.3562	10.9335	9.31751	8.84871	10.1573	11.6616	11.119	10.2589	10.09	9.461	12.2921	12.7922	11.5465	12.5767	12.4306	11.0661	11.1253
M 581	72	1	2	2.6	LumA	1	1	1	0	2	0	1	18.1967	2	18.1967	2	8.74237	9.67342	8.99659	11.6942	11.0577	11.3385	11.2927	8.13437	12.3326	7.27247	11.8638	10.0065	9.32252	8.63969	10.9583	10.7312	10.7513	10.9499	9.56059	9.5134	9.41883	10.6055	10.8284	9.76618	10.037	8.41117	12.2488	13.3415	10.8004	11.1729	12.3559	10.0303	10.8377
M 350	58	1	2	1.8	LumA	1	1	1	0	1	0	1	0.229508	1	0.229508	1	8.82079	9.01564	8.531	10.5131	11.2288	11.7942	12.6845	8.60954	10.5512	7.44404	10.8796	9.40018	10.5047	8.87792	8.97851	10.0142	11.016	11.367	10.4734	8.71785	9.47635	10.3689	10.5648	9.27287	10.4012	8.39138	11.5463	12.6524	10.1586	11.0732	11.8007	9.93786	10.8
M 202	65	1	2	3.1	LumA	1	1	1	0	2	1	2	67.6066	1	67.6066	1	9.62386	9.94226	9.0907	9.53223	12.1127	10.8701	11.4186	9.37569	11.8323	8.31261	11.251	10.2575	8.19509	9.29542	12.3569	10.6256	9.81833	11.2769	9.85494	9.14992	10.2883	11.9235	10.8044	10.2817	10.4706	9.71709	11.5412	12.6878	11.5554	12.7496	11.6743	11.3153	11.2446
M 1336	66	1	2	1.9	LumA	1	1	1	0	1	1	1	55.4426	1	55.4426	1	8.96534	9.60592	9.17043	11.6475	11.6355	11.5448	12.0199	8.41813	11.7799	7.62264	11.8882	10.4465	9.51291	8.73474	11.6866	11.4814	11.6264	10.892	9.05969	9.81012	9.53262	11.1677	11.0628	9.51174	9.92258	8.39108	12.5495	13.2865	10.8654	11.4518	13.3343	10.5287	10.9258
M 1205	73	1	2	2.5	LumA	1	0	1	0	2	0	1	1.96721	1	1.96721	1	9.58108	10.0012	9.89803	10.3924	11.4206	11.3378	10.2729	9.3743	9.68352	8.86317	10.5772	10.1473	10.3367	9.28574	12.4692	10.672	9.97683	10.9083	9.06161	9.66284	9.93036	11.1072	10.8075	9.90169	9.75045	9.38657	11.8664	13.1976	11.7651	11.7184	11.659	10.3347	10.6291
M 955	85	1	2	1.1	LumA	1	1	1	0	1	0	2	0	1	0	1	10.3316	12.8121	9.78341	9.39601	13.1228	11.0421	11.8147	9.61944	10.7347	8.95867	11.8358	11.0676	9.21599	10.2528	12.8659	11.4334	10.0788	11.3627	9.6808	9.85495	11.2776	13.0876	11.7103	11.3443	11.4799	10.9574	12.2888	12.5647	13.1331	14.3554	12.3804	12.7013	11.9556
M 817	49	4	3	3.4	LumB/HER2neg	1	1	1	0	2	0	1	31.377	1	31.377	1	9.60815	10.0429	9.81024	12.4081	11.8013	11.3326	12.0373	9.19578	13.557	9.06834	12.8185	10.8973	9.59456	9.17117	12.1673	11.5847	10.5432	11.2758	9.31295	10.191	10.325	11.8423	11.2462	10.2689	10.6711	9.40529	12.7364	13.2255	11.6157	12.5956	12.3643	10.9218	11.4663
M 565.2	66	1	2	1.5	LumA	1	1	1	0	1	0	1	15.9016	1	0.42623	1	9.4157	9.7765	9.17432	11.6614	11.7318	11.569	11.0057	9.08782	11.3823	8.26464	10.9602	10.127	9.42756	9.1761	12.136	10.5756	9.50849	10.9907	9.77081	9.52039	10.0372	11.3798	10.8819	10.104	9.96692	9.21941	11.0562	12.1182	11.7925	12.4958	12.4606	10.8788	10.7239
M 421.1	49	2	2	2.4	LumA	1	1	1	0	2	1	2	13.1803	1	0.754098	1	9.92318	9.9642	9.73841	10.8841	11.9643	9.65346	11.0222	9.60885	9.94737	8.97323	10.3167	10.0145	10.1578	9.64022	12.8184	10.3649	9.52623	10.9999	9.56008	9.32432	10.2339	11.2549	10.8946	10.3803	10.0298	9.71276	11.0393	12.0007	11.4813	12.3951	12.0709	10.7384	10.4832
M 188	39	2	3	1.4	TN	0	0	0	0	1	0	3	71.541	1	59.5738	1	10.4439	10.0348	8.7936	9.46091	12.0075	11.6326	11.8625	8.7865	11.4683	9.76663	12.0964	10.2438	10.6227	9.08952	12.1075	11.1666	11.8842	11.5649	9.33257	8.52218	9.98529	11.4413	11.5617	10.5622	10.7726	8.91955	13.2269	13.0609	11.9169	12.4454	12.5584	10.6309	10.84
M 1487	70	1	3	1.8	LumB/HER2neg	1	0	1	0	1	3	1	62.4918	1	62.4918	1	9.42231	9.54339	9.72747	11.7856	11.6784	11.5667	11.1508	8.62365	10.4648	8.33103	12.2884	10.1399	10.4363	9.06625	10.9402	10.814	10.5652	10.6225	9.26736	9.28513	9.79464	11.2503	11.4018	9.97814	9.98933	8.99339	12.826	12.7905	11.8991	12.0937	12.6606	10.6237	10.9037
M 1220.2	60	1	2	0.8	LumA	1	1	1	0	1	1	2	50.0328	1	50.0328	1	9.72984	9.7804	9.28297	9.78433	11.6832	10.4905	10.4474	9.5868	10.1764	8.58771	10.971	10.2913	9.1564	9.36947	12.577	10.8341	9.68327	11.1067	9.66267	9.22673	10.1044	11.5411	10.8489	10.1771	10.1968	9.67821	11.6699	12.0974	11.3614	12.3917	12.1123	10.7795	10.8707
M 1077	71	1	2	3.5	LumA	1	1	1	0	2	0	2	56.0656	1	56.0656	1	9.15275	9.39064	9.20522	10.1404	11.2447	11.4295	10.768	8.61377	10.1284	7.75973	11.6628	10.4829	9.36122	9.07797	11.8848	10.9603	10.488	10.8671	9.69556	9.48392	9.76214	11.0429	11.5111	9.76627	10.0344	8.81958	12.3753	12.4224	11.3421	11.7678	12.1871	10.3559	10.8653
M 840.2	75	1	2	2.2	LumA	0	1	1	0	2	0	2	13.2787	1	0.459016	1	10.218	10.3508	9.34803	10.5037	12.2974	11.7924	11.3186	9.92382	11.3574	8.81872	11.8239	10.5364	9.48137	9.67734	12.7451	11.1858	10.3616	11.1971	9.38349	10.0306	10.4168	12.304	11.4328	10.706	10.7893	10.0783	12.0695	13.0256	12.2408	13.0041	12.1923	11.3894	11.1154
M 683	51	1	3	1.2	LumB/HER2neg	1	0	1	0	1	0	1	55.5082	1	55.5082	1	9.63027	9.196	9.8182	11.1537	11.8828	12.2288	11.507	8.48745	10.7183	8.06054	11.1109	10.0102	9.49512	8.98047	11.1551	10.7658	9.32073	11.1108	9.86742	9.34082	9.97265	11.5751	11.116	10.2232	10.0435	9.06501	11.7705	12.8352	11.7242	12.477	12.5712	10.8002	10.9311
M 433	43	2	1	1.3	LumA	1	1	1	0	1	1	1	65.2787	1	65.2787	1	8.99252	9.4782	8.80195	11.5712	11.6091	11.4818	10.4143	8.11251	10.0939	7.68866	11.5098	10.2641	10.2198	8.6277	10.2679	10.6744	9.57408	11.0115	9.72032	11.6841	9.4283	11.067	10.9362	9.48976	9.56552	8.39945	12.2511	12.2691	10.9628	11.5747	12.1982	9.95385	10.5875
M 312	70	1	2	2.1	LumA	1	1	1	0	2	2	2	72.9836	1	72.9836	1	9.35655	10.0048	9.20001	10.7165	11.5525	10.994	11.0732	8.76968	10.1807	7.97557	11.6497	10.1183	8.94736	8.96757	11.932	10.8188	10.4051	11.1651	9.73382	9.633	9.77575	11.4787	11.2333	10.1581	9.89165	8.83868	12.1576	12.9546	11.0794	11.7993	12.7466	10.4201	11.0206
M 1322	50	4	2	0.9	LumA	1	1	1	0	1	1	1	50.2295	1	50.2295	1	9.4273	9.69395	9.29294	12.2741	11.9185	11.6227	11.4469	9.03706	11.6467	9.07355	11.6925	10.4723	9.69627	9.11253	11.9575	11.4047	10.4185	11.1039	9.56783	9.78244	9.82195	11.6312	11.0115	9.83371	10.1017	9.06061	12.2312	12.7406	11.31	11.9129	12.6731	10.5256	10.9298
M 1099.2	78	1	2	1.9	LumA	1	1	1	0	1	1	1	39.8689	2	22.2951	2	9.88728	9.66835	9.66034	11.3208	11.5707	11.2199	12.2296	8.71843	11.6935	8.86786	11.6446	10.5785	9.30998	8.92883	11.6211	11.1603	9.91123	11.049	9.97045	9.01828	9.67736	11.6464	11.3115	9.98884	9.9341	8.63755	12.6856	12.3274	11.2893	11.713	12.8577	10.165	10.815
M 943	79	1	2	3.5	LumA	1	1	1	0	4	2	1	27.2131	2	27.2131	2	9.31357	9.67384	9.27578	11.6579	11.6909	11.4437	11.752	8.47815	11.7825	7.81935	12.3109	10.6505	10.549	8.96133	11.397	11.305	9.86514	10.7804	9.66478	10.7208	9.89077	11.3943	11.1237	9.85804	10.3094	8.86447	13.1467	13.415	11.2801	12.1655	12.4773	10.8261	11.125
M 697	66	1	2	4.5	LumA	1	1	1	0	2	1	2	55.6393	1	55.6393	1	10.1385	10.1471	9.44926	10.1897	12.6264	10.9084	11.1748	9.77233	11.2381	8.82802	11.1624	10.6649	8.75881	9.76503	12.7935	11.0502	9.92727	11.1629	10.0773	9.59878	10.7038	12.4938	11.3828	10.7909	10.7596	10.1881	12.0223	12.3898	12.2449	13.3701	12.2955	11.7643	11.4637
M 555	54	4	3	1.5	LumB/HER2pos	1	1	1	1	1	0	1	57.2787	1	57.2787	1	10.2122	10.1019	9.64624	9.06385	12.1695	10.0566	10.9569	9.93282	10.3372	9.3136	10.7571	10.5437	10.8656	9.82818	13.0186	10.6575	9.91118	11.1342	11.465	9.59821	10.6702	11.8549	11.1991	10.6897	10.7073	10.0652	11.7715	11.4443	11.6942	12.7531	11.6258	11.1515	13.3829
M 325	49	2	2	2.2	TN	0	0	0	0	2	0	2	62.7541	1	62.7541	1	9.42848	9.58323	9.89617	13.3328	12.0373	10.9165	10.8437	8.86947	11.1032	7.95403	11.6751	10.2795	9.4099	9.10551	11.6849	11.1091	9.75614	11.0104	9.71164	8.97587	9.99146	12.3376	11.2315	9.98283	10.088	9.04371	12.1299	12.9119	11.2631	12.2214	12.5484	10.8916	11.1439
M 171	66	1	1	1.2	LumA	1	1	1	0	1	0	3	66.3934	1	55.541	1	10.0023	9.73912	9.66175	9.88285	12.0513	10.181	10.9586	9.90351	9.76047	9.09795	10.2735	10.8445	9.44702	9.65136	13.0344	10.4948	9.69125	11.2005	9.9751	9.74408	10.4641	11.9014	10.9298	10.4319	10.7964	10.0363	11.1203	10.9302	11.5846	12.733	11.3853	11.1596	10.7773
M 1309	67	1	2	1.3	LumA	1	1	1	0	1	0	1	0.360656	1	0.360656	1	10.0356	9.24217	10.9529	11.7131	11.7512	8.92504	10.8668	9.5909	11.0816	8.93001	9.39976	10.2232	11.1171	9.80703	13.1689	10.2	9.35494	10.7356	8.0684	9.39087	10.4215	11.1342	10.6921	10.4122	9.81271	9.77773	10.6797	11.9016	11.3509	12.3939	11.6735	10.7438	10.3147
M 1184	70	1	2	5.5	LumA	1	1	1	0	3	0	2	58.5246	1	58.5246	1	10.0939	9.93497	9.51732	8.98203	12.1539	10.555	10.7262	9.90235	10.7971	8.80394	10.9591	10.6913	9.0231	9.69729	12.9547	10.7121	9.84461	10.8647	8.81863	9.67307	10.5635	12.0996	11.0086	10.529	10.5541	10.0339	11.5971	11.6814	11.7079	12.9842	11.8116	11.3028	10.9092
M 923	51	2	2	1.3	LumA	1	1	1	0	1	0	3	63.8033	1	63.8033	1	10.4984	10.2144	9.8217	11.0165	12.5176	10.6498	10.9856	10.3281	10.5479	9.1207	11.664	11.1139	9.19663	10.0021	13.1208	11.0207	9.56868	11.1781	9.03395	9.98296	11.016	12.7524	11.3585	10.9258	11.0605	10.4835	11.8088	11.9276	12.3754	13.6612	11.9431	12.0144	11.3988
M 779	71	1	3	3.2	LumB/HER2neg	0	1	1	0	2	1	1	65.0164	1	65.0164	1	11.2157	10.3549	10.7699	12.3219	11.9478	11.811	11.3279	8.75422	10.4701	7.80262	12.2948	10.3935	8.77027	8.8865	12.1323	11.6083	10.7816	10.7532	9.28878	8.77238	9.92902	11.7339	11.0176	9.75111	10.474	8.96596	12.7217	12.7819	11.5814	11.9481	12.9863	10.6725	11.1709
M 537	47	4	2	2.2	LumA	1	1	1	0	2	1	1	63.2787	1	63.2787	1	9.30984	9.27549	9.9033	12.5903	11.2099	10.1835	10.2458	8.30138	12.8717	7.71769	10.9729	10.1326	9.3681	8.69957	11.1204	10.2251	9.10149	10.769	9.43683	9.24813	9.72371	11.2464	10.8585	9.49006	9.66507	8.41846	12.0318	12.6707	10.99	11.6853	11.9495	10.1688	10.5731
M 393	60	1	1	1.5	LumA	1	1	1	0	1	0	1	63.8361	1	63.8361	1	9.10949	8.95337	8.78383	10.2526	11.9715	11.8171	10.371	8.36587	12.6615	7.76623	11.9237	10.0071	8.94998	8.70943	10.193	11.0131	10.7456	10.6512	9.45703	8.86853	9.78791	11.3284	10.731	9.65272	9.74305	8.58779	12.0877	13.4412	10.8456	11.8508	11.8879	10.3241	10.6877
M 161	70	1	3	6	TN	0	0	0	0	3	0	1	72.7541	1	62.623	1	10.0214	10.5325	9.25799	9.36573	11.8247	11.8293	11.3353	9.03577	10.165	10.1175	14.406	11.4674	14.0648	9.43489	11.1928	11.7429	11.135	13.0685	9.0723	9.3459	10.2872	12.1186	12.5839	11.1469	11.3199	9.29016	13.7053	13.2429	11.6116	12.6289	12.8395	11.182	11.4853
M 1404	76	1	2	2.5	LumA	1	1	1	0	2	1	2	55.3443	1	55.3443	1	9.31861	9.36248	9.72467	10.6219	11.4157	11.0316	10.8584	8.33376	10.747	8.18295	11.5829	9.98323	9.90634	8.86342	11.4439	10.8529	10.4231	10.9136	8.68118	9.64946	9.56701	11.1657	10.9681	9.55903	9.58854	8.49491	12.0822	12.9224	10.9807	11.5636	12.5991	10.0373	10.5243
M 1194	84	1	2	1.6	LumA	1	0	1	0	1	1	1	52.9836	1	52.9836	1	9.79961	9.88328	9.82737	11.5372	12.0139	10.8173	10.7624	9.34533	11.441	8.37397	11.5786	10.5261	9.7269	9.4182	12.2232	10.9434	10.007	10.656	10.7137	11.4987	10.1893	11.8741	11.2072	10.266	10.2998	9.62965	12.2715	14.0286	11.5755	12.7709	12.405	11.1471	10.8834
M 1046	47	4	3	1.9	LumB/HER2neg	1	1	1	0	1	0	1	53.4098	1	53.4098	2	9.55917	9.46532	9.74051	12.1435	11.4997	11.0479	11.0643	8.4702	13.2309	9.11824	12.5034	10.5952	9.58498	8.8673	10.8289	11.3403	9.6003	10.7486	8.81553	9.21808	9.75532	11.5378	11.3311	9.82836	10.0842	8.58426	12.723	13.1324	11.2217	11.9281	12.6899	10.3765	11.0052
M 803	70	1	1	1.5	LumA	1	1	1	0	1	0	1	0.393443	1	0.393443	1	9.09055	9.7807	9.5172	12.0414	11.5167	11.4235	10.3906	8.28768	10.4061	7.87278	12.2397	10.471	9.20772	8.85627	11.2106	11.2495	10.6033	10.6265	8.65297	9.489	9.70489	11.3844	11.3437	10.0265	10.2152	8.67439	12.1147	13.4523	10.9156	11.7239	12.5176	10.4491	10.8872
M 649	73	1	2	2.2	LumA	1	1	1	0	2	3	2	67.1475	1	67.1475	1	9.62131	9.12279	9.55136	8.91278	11.4735	9.34941	10.833	8.96359	10.6216	8.37761	10.2682	9.85572	8.70877	9.07581	11.9799	10.1718	8.8524	11.1929	8.9425	9.1544	10.1487	11.3578	10.2958	9.73379	9.70775	9.00028	10.8536	11.6037	10.9776	12.218	11.3518	10.7083	10.4202
M 408	64	1	2	1.8	LumA	1	1	1	0	1	1	1	69.4426	1	69.4426	1	9.41152	9.27715	9.84986	11.1314	11.8414	11.014	10.911	8.48751	10.6484	7.97673	10.7977	10.0896	10.4009	8.95718	11.3127	10.8568	9.97435	10.4982	9.34785	9.81209	9.68423	11.0931	10.8212	9.83217	9.69091	8.76305	12.5268	12.6379	10.9254	11.7805	12.2307	10.4434	10.5703
M 286	83	1	2	1.5	LumA	1	1	1	0	1	0	1	16.2951	1	16.2951	1	9.40824	9.45425	9.42899	10.707	12.0707	11.5956	10.3364	8.87243	10.5798	8.05148	11.3804	10.1735	9.44335	8.98389	11.8113	11.199	10.0613	10.6266	9.33329	9.68199	9.86509	11.3993	10.8067	9.76336	10.0933	9.08258	12.0143	12.4706	11.3678	11.9657	12.217	10.7244	10.7956
M 1295	72	1	2	1.9	LumA	1	1	1	0	1	0	1	27.2787	1	42.6557	2	9.26045	9.35722	8.91754	10.8025	12.1238	11.7191	10.708	8.60466	11.4463	8.29167	11.3647	10.3013	9.53985	8.9961	11.3083	11.0792	10.276	10.6698	9.27459	9.02087	9.78866	11.2523	10.9877	9.753	9.96732	9.06409	11.6028	12.9886	11.3164	12.2021	12.3464	10.6864	10.7464
M 907	51	1	2	1.7	LumA	1	1	1	0	1	0	1	13.541	1	0.95082	1	9.25679	9.62202	9.4953	10.1943	11.2616	9.11567	10.0422	8.81554	10.4497	7.86539	10.7216	9.97945	8.15448	8.87258	12.7694	9.92008	8.86955	10.4218	7.90384	8.93883	9.71805	11.4918	10.1067	9.81793	9.78736	8.93375	10.7065	12.101	10.5896	11.7275	11.961	10.1295	11.6055
M 660.2	75	1	3	3	TN	0	0	0	0	2	1	1	19.3115	2	17.2459	2	10.2145	9.26425	9.35484	9.68497	11.9714	10.7358	11.6318	9.0147	9.92629	9.45781	11.1231	10.3274	12.2865	9.31755	11.9902	10.4373	9.87139	10.9593	10.2975	9.00272	10.1646	11.3382	11.2094	10.425	10.1156	9.17114	12.6991	12.1937	11.3032	12.2626	12.2112	10.5901	10.8595
M 519	63	1	3	4.2	LumB/HER2neg	1	1	1	0	2	1	1	68.0984	1	68.0984	1	10.106	10.0715	9.42454	10.9221	12.4602	10.7026	11.5607	9.67981	11.2593	8.78665	12.0609	10.7858	8.9152	9.6027	11.9283	11.3467	9.66443	11.0747	9.55591	9.10758	10.5352	12.4012	11.4755	10.7503	10.9716	10.0111	12.4244	12.3119	12.2248	13.2883	12.6502	11.7115	11.4274
M 297.2	74	1	2	0.9	LumA	1	0	1	0	1	0	1	NA	NA	NA	NA	9.8956	9.93217	10.2135	11.8397	11.8367	10.2292	11.2535	9.66479	10.4835	8.86943	10.7428	10.4294	10.1952	9.43413	12.959	10.8849	9.87144	10.5891	9.02397	9.85009	10.1439	11.5987	10.8925	10.1007	10.2918	9.77242	11.7838	12.6768	11.3079	12.1799	12.2236	11.0382	10.7934
M 146	84	1	3	4	TN	0	0	0	0	2	0	1	26.5246	1	26.5246	1	9.92011	9.9646	9.1428	8.35987	12.5498	11.9769	11.2292	9.64726	10.0515	9.18193	12.4766	10.7856	11.9702	9.474	12.5248	11.6391	10.2171	10.7818	9.59989	9.23174	10.3213	12.2646	11.4113	10.4372	10.8412	9.74247	13.0324	12.0354	11.6611	12.6629	12.4252	11.2717	11.4053
M 1391	54	1	2	0.7	LumA	1	0	1	0	1	0	1	7.27869	1	7.27869	1	10.0427	9.9527	9.98472	10.4037	11.8146	9.40678	11.0336	9.78426	10.4357	9.06835	10.9046	10.2725	9.32745	10.0413	13.5488	10.6877	9.89781	10.8765	9.60542	10.197	10.4192	11.5552	11.1755	10.5032	10.3163	9.85989	11.8282	12.6446	11.2703	12.2117	12.4052	11.3158	10.637
M 1268	60	1	2	1.3	LumA	1	1	1	0	1	0	1	58.623	1	58.623	1	9.30426	9.48829	9.49687	10.4203	11.8572	10.5266	11.4458	8.49016	9.74231	8.02184	12.4594	9.99606	9.36152	9.16386	12.0576	10.9762	10.1669	10.6015	9.7942	9.66993	9.68316	11.0304	11.307	9.93461	9.74831	8.66268	12.5046	12.3822	10.9468	11.4837	12.5321	10.6673	10.6078
M 1027.2	53	1	2	2.5	TN	0	0	0	0	2	0	1	53.082	1	53.082	1	9.85389	9.3256	9.1223	8.89042	12.1568	11.5966	11.3693	9.11466	9.79972	8.83435	12.4213	10.2227	11.5287	9.53779	12.4065	11.1876	11.7265	10.9784	9.71541	9.10134	10.0569	11.3098	11.7552	10.9419	10.4075	9.30523	13.0349	13.177	11.5481	11.9892	12.8554	10.6893	10.8178
M 882	47	2	2	1.8	LumA	1	1	1	0	1	0	2	54.1967	1	54.1967	1	10.2947	10.3373	9.87785	11.9035	12.4669	10.4118	10.8465	10.0973	9.75794	8.7936	11.1404	10.5561	9.14103	10.0582	13.5418	10.7848	9.83936	10.9109	9.50651	9.98078	10.747	12.2354	11.3644	10.9585	10.7383	10.2781	11.347	12.018	12.095	13.128	12.0549	11.7374	10.9914
M 637	63	1	2	2.8	LumA	1	1	1	0	2	1	1	12.1639	1	12.1639	1	9.33272	9.67364	8.90854	9.92266	11.8364	10.5988	10.4056	8.77154	9.32056	8.04307	11.7894	10.2432	9.00475	9.16377	11.9746	11.01	9.94927	10.9402	9.89078	9.39121	9.78836	11.8726	11.0773	10.0232	10.1427	8.97029	11.9035	12.0689	10.7919	11.8468	12.5341	10.5745	10.6331
M 488.2	37	2	3	2.1	HER2pos	0	0	0	1	2	0	1	67.2787	1	67.2787	1	10.9641	9.66133	9.25682	8.49345	11.7152	10.7413	11.3639	9.01029	9.77155	8.9754	12.0896	9.93026	13.3947	9.4768	12.2381	10.8426	9.93803	11.4453	10.9346	8.98206	10.1637	11.3841	11.0821	10.8948	10.4308	9.36145	12.8769	12.7651	11.0998	12.328	12.6072	10.8779	11.1623
M 265	75	1	3	2.5	LumB/HER2neg	1	0	1	0	2	0	1	75.7049	1	75.7049	1	9.9116	10.1409	9.42075	9.70587	12.1944	11.037	10.6216	9.41711	10.4724	8.6046	11.4227	10.2832	9.66517	9.6549	12.9911	10.989	10.1225	10.57	9.44272	9.84238	10.2836	11.7919	11.2365	10.7467	10.3294	9.6651	12.2875	12.4689	12.1434	12.4579	12.7635	11.0502	10.9025
M 1279	59	1	1	2.4	LumA	1	1	1	0	2	0	1	54.4262	1	54.4262	1	9.6796	9.38515	9.63724	11.0949	12.0286	10.9404	10.3417	9.2197	11.7184	8.20156	11.0781	9.72247	9.35429	9.40065	12.3253	10.7745	9.92136	10.3986	9.79233	9.38346	9.88311	11.4357	10.8446	10.0405	9.82458	9.11751	11.7525	12.5928	10.9581	11.5663	12.3366	10.4818	10.3134
M 1154.2	67	1	2	1.6	LumA	1	1	1	0	1	0	1	57.377	1	57.377	1	9.62722	9.53266	9.47549	11.6526	11.8841	10.8344	10.883	9.31553	10.3886	8.66528	11.3068	9.93192	10.2507	9.51577	12.7906	10.4986	10.2157	10.2082	9.53139	10.0246	9.9635	11.2196	11.0668	10.0078	9.93314	9.3979	11.7569	12.3675	10.8818	11.8158	12.024	10.6356	10.2824
M 895	43	2	3	1.7	LumB/HER2neg	1	0	1	0	1	3	1	52.0328	1	52.0328	1	9.79043	9.37367	8.89449	11.4413	10.9393	10.6691	11.5524	7.94251	10.6337	9.91116	12.0209	10.2035	10.8588	8.93585	9.89854	11.0957	10.0432	11.8532	9.36823	8.52911	9.47367	10.5613	12.0108	12.2386	10.1581	7.88139	12.87	14.1163	11.0729	11.1202	12.9875	9.93543	10.5293
M 747	70	1	2	1.3	LumA	1	1	1	0	1	1	1	47.541	1	47.541	1	8.81606	8.96576	10.127	11.7103	11.0173	10.4213	10.1413	7.83986	9.56146	7.38963	11.75	9.31275	9.43562	8.61436	10.9557	10.7366	10.344	11.1941	9.48658	8.39631	9.3997	10.5743	10.7781	10.0572	9.45623	7.96353	12.699	13.0533	10.7272	11.2629	12.5234	10.1921	10.358
M 501	48	2	2	1.4	TN	0	0	0	0	1	0	1	62.918	1	62.918	1	9.17519	9.24634	9.74737	13.2804	11.5218	9.58954	10.8287	8.58749	10.4525	7.9901	10.3131	9.15157	8.75766	9.11638	11.7732	10.0287	8.76534	10.0979	9.18965	9.08294	9.68701	10.3313	10.4391	10.0044	9.21822	8.61521	11.5815	12.0253	11.4735	11.5465	12.0569	10.091	9.99142
M 362	66	1	1	0.25	LumA	1	1	1	0	1	0	2	63.541	1	63.541	1	9.60489	9.17987	9.13105	10.0423	12.3	10.7731	10.2099	9.25061	9.85526	8.39555	11.0091	10.3171	8.07315	9.44864	12.6547	10.8032	9.47825	11.0792	9.41475	9.07803	10.1504	11.8786	10.9197	10.3481	10.1847	9.39285	11.6031	11.8317	11.2738	12.3324	11.9405	10.9328	10.7021
M 121	59	1	2	1.5	LumA	1	1	1	0	1	0	1	65.9016	1	65.9016	1	9.91515	9.89977	9.38795	10.0577	12.5852	11.2048	11.1738	9.28707	11.1713	8.62088	11.5421	10.3217	9.14778	9.78957	12.2405	11.1193	10.3178	10.7601	9.04961	9.35537	10.4789	12.0549	11.3303	10.8953	10.5356	9.86349	12.691	12.6174	12.2082	13.1653	12.3832	11.4818	11.1178
M 1379	45	2	2	2.5	LumA	1	1	1	0	2	1	1	49.9344	1	49.9344	1	10.162	9.86255	9.48188	12.7965	11.8591	11.7339	12.1834	8.88643	11.9601	8.08766	11.4955	9.91402	9.26281	9.38737	12.0176	10.9731	10.0895	10.6035	9.40825	10.1961	10.0165	11.268	11.0128	10.3376	10.2168	9.30686	12.1107	12.7452	11.8953	12.2681	12.6754	10.9714	10.7487
M 1168	83	1	3	2.3	TN	0	0	0	0	2	0	1	49.5082	1	26.5574	2	10.8251	10.4757	10.5532	13.9551	11.8084	9.945	11.3187	9.04196	12.459	8.02896	10.7592	9.60376	8.81669	9.5031	12.4609	10.4303	9.77727	9.96768	9.49591	9.14468	9.98577	11.148	11.4008	10.1499	9.94812	9.28942	12.202	13.0002	12.6927	12.2497	12.0245	10.8974	10.4427
M 1010	51	1	1	1.9	LumA	1	1	1	0	1	0	1	59.9672	1	59.9672	1	9.60931	10.0358	9.73947	11.686	12.1138	11.228	10.5834	9.21581	13.1032	8.18501	11.9395	10.5922	9.69729	9.42658	12.6388	11.3348	10.4079	10.7417	9.2864	9.44189	10.0558	11.88	11.3042	10.4841	10.5174	9.43991	12.4828	13.0341	11.6282	12.2468	12.6665	10.9326	10.777
M 769.2	69	1	2	3.4	LumA	1	1	1	0	2	2	1	60.8197	1	60.8197	1	9.21954	9.66202	10.252	12.4369	11.6622	11.162	10.5428	8.52168	12.9627	7.90435	11.718	10.1514	8.94001	9.02174	12.0223	11.0981	10.6805	10.5816	9.37402	8.81114	9.6472	10.8505	10.866	10.2148	9.799	8.74525	12.2994	13.3706	11.7276	11.4249	12.7417	10.2768	10.6702
M 615.2	22	2	2	2.1	LumA	1	1	1	0	2	0	1	52.9836	2	18.9836	2	9.22943	8.93513	8.97616	11.5082	11.1484	11.6072	10.4673	8.19404	11.8357	8.12383	12.3304	10.0097	9.44386	8.85689	11.5024	10.7639	10.3753	10.4051	9.53116	9.53893	9.54966	11.0182	10.9817	9.84006	9.61613	8.50077	12.3734	13.2536	10.9371	11.6173	12.6527	10.1922	11.1455
M 383	44	2	3	3	LumB/HER2neg	1	1	1	0	2	0	1	71.8033	1	71.8033	1	9.43409	9.49689	9.72758	13.701	11.7703	11.9976	12.2924	8.78207	12.308	9.03704	13.128	10.0352	13.3105	9.32543	12.3554	10.9169	11.9331	10.9781	9.8826	9.45001	10.1037	11.3018	11.311	10.1802	10.044	9.09426	12.9873	13.0343	11.2941	12.2018	12.6305	10.8113	10.9894
M 233	76	1	2	3.5	LumA	1	1	1	0	2	0	2	64.0328	1	64.0328	1	9.57464	9.74177	9.67338	10.5098	12.2402	11.028	11.1419	8.95422	11.931	8.55303	11.9826	10.009	9.95299	9.493	12.7211	10.7405	10.005	10.4867	9.26547	9.52139	10.1442	11.5771	11.117	10.4638	10.0177	9.30624	12.1686	12.9403	11.3775	12.3248	12.0701	10.973	11.0087
M 1368	66	1	2	1.9	LumA	1	0	1	0	1	0	1	51.2459	1	51.2459	1	9.78075	9.58881	10.2528	11.1441	12.1229	10.7417	10.8393	9.14739	11.4522	8.4622	11.0605	10.2099	9.95152	9.66085	12.7664	10.7479	9.9498	10.8631	9.34989	9.47606	10.1327	11.5244	10.9758	10.2337	10.0449	9.55471	11.6887	12.3802	11.3537	12.2068	12.1299	10.8079	10.7267
M 1237	77	1	2	4	LumA	1	1	1	0	2	0	3	2.32787	1	2.32787	1	9.60287	10.2474	9.36351	10.3046	10.9701	11.8822	12.1045	8.97189	11.169	8.17185	11.8858	9.98145	10.0506	9.32845	12.4975	10.7117	11.3681	10.1897	8.78563	9.41866	9.99343	11.1917	11.148	9.98807	10.3776	9.27858	11.4376	12.9548	10.7882	11.7493	12.5472	10.7223	10.8088
M 989	48	4	3	2.5	LumB/HER2neg	1	1	1	0	2	1	3	19.4754	1	19.4754	1	9.8791	10.6881	9.49814	11.3462	12.2528	11.1976	11.8119	9.01353	11.0289	9.14509	12.394	10.6823	9.15779	9.65431	12.0639	11.584	10.3859	11.211	9.11153	9.07502	10.3846	12.1558	12.0623	10.6685	10.8484	9.78808	13.0783	13.2141	12.0178	13.0729	12.628	11.4562	11.3599
M 858	79	1	2	1.7	LumA	1	0	1	0	1	1	1	55.8689	1	55.8689	1	9.94769	10.2146	9.97718	12.0994	11.63	11.2897	10.9213	9.14165	10.0175	8.58922	11.9317	10.2847	9.70099	9.28081	12.4038	11.2712	10.7234	11.53	9.24043	9.52003	10.1154	11.3887	10.9016	10.0503	10.317	9.34806	12.4953	13.3274	11.4634	11.9984	13.0502	10.9689	11.3157
M 603	44	2	3	1.5	LumB/HER2neg	1	1	1	0	1	1	1	56.6557	1	56.6557	1	10.7189	9.65312	9.55317	14.3794	10.6312	11.2708	11.6572	8.1853	12.7758	7.66493	11.7135	9.59648	10.4236	8.60015	10.7912	10.1751	10.6664	11.0581	9.34639	10.1807	9.27627	10.0676	10.3742	9.30799	9.61678	8.34808	11.9902	13.9552	10.3412	10.3858	12.7796	9.72503	10.6318
M 461	60	1	3	2.3	LumB/HER2pos	1	1	1	1	2	0	1	68.5902	1	68.5902	1	9.46006	10.1654	9.95131	12.603	11.4153	11.4635	11.4526	8.12998	13.4059	7.97572	11.8818	10.5528	9.75268	8.69365	11.349	11.0752	10.3943	10.9304	9.54005	9.17553	9.5817	10.8264	11.0062	9.62011	10.0077	8.48313	12.858	12.0296	10.7639	11.3095	12.9683	10.7097	11.1347
M 220	61	1	2	0.7	LumB/HER2pos	1	1	1	1	1	0	1	62.623	1	62.623	1	9.26324	9.8275	9.54406	11.6636	11.1575	11.9478	11.8349	8.8308	12.3372	8.04521	11.0606	9.94935	9.08933	8.82993	12.2283	10.6959	9.97625	10.7677	9.34651	10.748	9.66122	11.1596	10.8732	9.93372	9.8862	8.97943	12.2232	13.1643	11.5204	11.586	12.6074	10.3979	10.8877
M 1250	71	1	2	0.5	LumA	1	1	1	0	1	0	1	58.0328	1	58.0328	1	9.05234	9.20252	9.23389	10.7979	11.6955	11.5575	10.6632	8.02879	10.5433	7.29198	11.5564	9.8839	9.3874	8.94053	10.7906	10.6266	10.3479	10.6575	9.60319	8.87857	9.52624	10.9521	10.7681	9.65852	9.60484	8.43068	11.6902	13.1665	10.917	11.5707	12.5769	10.2073	10.7293
M 1121	59	1	3	3.8	LumB/HER2neg	1	1	1	0	2	1	1	0.52459	1	0.52459	1	9.4349	9.56437	8.88377	10.2301	11.4507	11.0078	11.2047	8.60918	12.1405	8.07237	11.0935	9.9569	9.27895	9.14322	12.3476	10.5995	10.025	10.5558	9.39622	10.3676	9.74011	10.8861	10.9202	10.0702	9.786	8.73673	12.0882	12.806	10.8841	11.5463	12.6048	10.3935	10.6988
M 869	72	1	3	2.1	LumB/HER2pos	1	1	1	1	2	0	2	27.8361	2	27.8361	2	9.0947	9.65871	10.2881	13.0855	11.4673	12.0876	10.5339	8.36609	10.5007	7.6883	12.1973	10.0335	9.05472	8.85163	11.7025	10.7862	11.3135	10.6691	9.08194	10.7484	9.73921	11.21	11.2822	9.64948	9.96223	8.71558	12.2297	13.1184	11.6072	11.9612	12.487	10.6356	10.9691
M 708	61	1	2	5.8	LumB/HER2pos	1	0	1	1	3	3	2	37.5082	2	37.5082	2	8.96001	9.89983	9.06393	12.0869	11.4486	11.7879	10.7063	8.41311	10.4871	7.68431	12.2793	9.86046	8.94764	8.81917	11.3476	10.6209	10.1791	10.5467	8.91003	9.12077	9.59974	10.66	10.8446	9.94733	9.50595	8.72321	12.2196	13.7213	11.1671	11.2469	12.2696	10.1653	10.797
M 471	42	2	1	1.7	LumA	1	1	1	0	1	1	1	61.2787	1	61.2787	1	10.091	10.2653	9.36821	8.93228	12.4643	10.0138	11.3689	9.93905	9.72514	8.83479	10.8479	10.5344	9.27182	9.74896	12.8344	10.6124	9.7573	11.1689	9.93502	9.47382	10.5891	12.0896	11.0732	10.6749	10.6032	10.062	11.5337	11.1716	11.7793	13.0462	11.6594	11.4761	11.4344
M 338	58	1	2	1.1	HER2pos	0	0	0	1	1	1	1	64.4918	1	64.4918	1	9.69407	9.43897	9.49498	11.9636	12.2177	10.7767	11.3527	9.15563	9.62805	8.61784	10.9114	10.0343	9.26953	9.32841	12.2718	10.8303	9.60632	11.4545	9.81304	9.26035	10.026	11.2541	11.0389	10.2743	10.1442	9.3654	12.5582	12.4919	11.271	12.103	12.4264	10.7977	10.9282
M 1352.2	55	1	2	2.7	TN	0	0	0	0	2	3	1	18.4918	2	12.0328	2	10.5384	11.6958	9.35603	8.87524	13.0754	11.6952	11.8714	10.08	10.8971	9.65169	12.9568	11.0915	9.8021	10.3055	12.857	11.5576	10.8581	11.5625	9.5649	9.31687	11.0049	12.9932	12.1865	11.4464	11.6837	10.6323	13.3889	12.8605	12.7685	13.9595	12.8142	12.4058	12.1874
M 1139	49	2	2	2.1	LumA	1	1	1	0	2	0	2	34	1	34	1	9.71141	9.54982	9.57187	13.1838	12.0194	10.9247	10.9037	9.15618	11.931	8.42441	11.2119	10.3006	8.72975	9.49607	12.4893	10.5859	9.88034	10.6128	9.26485	9.79609	10.1523	11.6816	10.9686	10.3787	10.308	9.54358	11.477	13.0013	11.5303	12.441	11.9642	11.0362	11.056
M 974	67	1	3	2.6	LumB/HER2neg	1	1	1	0	2	0	1	8.68852	1	8.68852	1	9.24054	9.51789	10.3095	13.0854	11.6107	10.8539	10.4891	8.79022	12.0455	7.61953	12.1445	10.2169	8.80779	9.00841	11.8416	10.9637	10.098	11.0601	9.35425	9.05731	9.90336	11.3865	11.0553	9.85325	10.0559	8.95452	12.5759	13.455	11.2699	12.0665	12.6145	10.899	10.9737
M 730.2	44	2	3	2	TN	0	0	0	0	1	0	1	64.1311	1	51.4426	1	10.7784	9.48685	9.61347	11.0313	11.8159	10.8504	12.0704	8.81501	10.7284	10.3941	11.6885	10.223	11.9447	9.45757	12.252	10.4623	11.0409	11.6084	10.8352	9.01626	10.1572	11.3832	11.8978	10.4297	10.4272	9.4963	12.556	13.3722	11.3114	12.0922	11.9684	10.8786	11.1511
M 582	40	2	1	1.1	LumA	1	1	1	0	1	0	3	42.8852	1	42.8852	1	9.85181	9.89908	9.47412	11.8297	12.1633	10.4472	11.1114	9.82583	10.4884	9.12796	10.9111	10.494	9.00216	9.61792	13.2637	10.7073	9.89685	11.021	9.58167	9.83346	10.4397	11.8824	11.0845	10.4194	10.5265	9.97623	11.658	12.3142	11.6073	12.4828	11.9104	11.1974	11.2108
M 351	71	1	2	1.3	LumA	1	1	1	0	1	0	1	69.7377	1	69.7377	1	9.63655	10.0045	9.77328	12.2564	11.9081	9.63087	11.4386	9.17803	10.8364	8.61299	10.921	10.0423	8.81518	9.34864	12.5976	10.2985	9.58127	10.7429	9.66958	9.4367	10.1879	11.6927	10.7067	10.1189	10.2154	9.61891	10.9934	12.1054	11.7653	12.4096	12.4896	11.2529	10.947
M 204	41	2	3	4	LumB/HER2neg	1	1	1	0	2	1	1	77.3443	1	77.3443	1	9.47646	9.77526	9.04202	11.263	11.5701	10.659	11.9862	9.03926	10.0707	9.29896	11.5973	10.5735	10.0186	9.19798	12.0083	10.9639	9.88667	10.7173	9.9497	12.086	10.0779	11.5952	11.5083	10.0172	10.2155	9.32938	12.1954	12.6651	11.3574	12.1055	12.3387	10.6511	11.0087
M 1337.2	61	1	2	2.3	TN	0	0	0	0	2	1	1	50.8197	2	20.1639	2	9.22489	10.4847	9.30202	10.7536	10.9698	12.5471	10.7435	8.12981	11.8023	10.664	13.4295	10.4765	11.4471	9.03187	10.2222	11.3123	11.4021	12.1204	9.82456	8.2177	9.82762	10.8863	11.9965	9.78446	10.5189	8.42923	13.6212	14.2788	10.9043	11.5549	12.8635	10.1578	10.9675
M 1206	75	1	3	1.6	LumB/HER2neg	1	0	1	0	1	0	1	57.7377	1	57.7377	1	10.8752	10.7379	10.2783	10.3775	12.9336	10.1934	12.0449	10.6034	10.5075	9.8736	11.0459	11.0736	10.4329	10.522	13.4654	11.2299	10.3124	11.1946	10.2142	10.0893	11.2892	12.9343	11.768	11.3238	11.4498	11.0299	12.0966	12.023	12.7094	13.9462	11.9159	12.3726	11.8546
M 956	59	1	2	1.6	LumA	1	1	1	0	1	1	1	0.360656	1	0.360656	1	9.44379	9.88881	9.70213	11.7416	11.9206	11.2231	10.885	8.84605	10.6338	8.15956	11.9076	10.5662	10.0204	9.09604	11.9221	11.5	10.6962	11.0616	9.56652	9.83868	9.96596	11.7355	11.1874	9.81868	10.1997	9.00643	12.9182	12.9286	11.3809	11.9072	12.8549	10.9628	10.9816
M 818	69	1	2	4.5	LumA	1	1	1	0	2	0	1	55.4098	1	55.4098	1	10.0539	10.0185	9.50545	10.1507	12.4293	10.4557	11.0018	9.78963	10.9007	8.50204	11.4993	10.5243	8.97889	9.62703	12.5609	11.1633	9.703	11.0598	9.75953	9.3992	10.5173	12.4094	11.1216	10.5059	10.6177	9.94983	12.0343	12.2224	11.9172	12.9947	12.2834	11.4546	11.4454
M 568	53	1	1	1.7	LumA	1	0	1	0	1	0	3	56.5246	1	56.5246	1	9.61247	9.78325	10.1444	10.7817	11.301	11.0941	11.7997	9.10876	9.91834	8.65081	11.2644	10.2105	10.7062	9.18632	12.2397	10.6796	9.53323	10.7815	10.3521	10.906	9.89577	10.8176	10.9863	9.90607	10.3788	9.07475	11.8008	12.0569	11.0655	11.6477	12.2027	10.315	10.5523
M 423	64	1	2	1.2	LumA	1	0	1	0	1	0	1	64.918	1	64.918	1	9.70527	9.38896	9.77399	10.506	12.035	9.8852	11.0515	9.17097	10.1682	8.37747	10.3337	9.87432	10.7605	9.48736	11.9833	10.4444	9.10281	11.0352	9.77282	9.27702	10.1908	11.2782	11.3226	10.2751	9.57625	9.35804	11.2809	12.1084	11.77	12.4761	12.0709	10.8083	10.4605
M 189	63	1	2	3	LumA	1	1	1	0	2	2	1	75.0164	1	75.0164	1	9.30386	9.68344	8.69033	9.83394	12.0285	11.7316	11.4549	8.62755	10.0705	8.30694	12.5574	10.3816	9.78054	8.99243	11.6019	11.0841	12.0379	10.8341	9.43864	9.15101	10.0048	11.3029	11.0645	10.4142	10.1543	8.96189	12.2773	13.5131	11.1452	12.1591	12.4647	10.8019	10.9852
M 1488	71	1	3	3	HER2pos	0	0	0	1	2	0	1	18.9836	1	18.9836	1	10.0995	9.70321	10.0415	12.4138	12.5222	11.4636	11.9993	9.69928	9.78991	9.62887	11.3679	10.6646	9.5074	10.0525	13.1863	10.8854	10.0137	10.6336	10.1744	9.70585	10.7339	12.3272	12.1468	10.8701	10.9113	10.5721	12.8907	12.4317	12.1887	13.0997	12.2845	11.8531	11.4601
M 1221	40	2	2	1.2	LumA	1	1	1	0	1	1	1	50.5902	1	50.5902	1	9.20234	9.51184	9.01309	12.3387	12.017	11.6485	11.0378	8.732	10.5847	8.09835	11.9029	10.5043	10.7223	9.00894	11.6509	11.339	10.5859	10.8869	9.67408	11.2306	9.79403	11.2903	11.3305	9.76088	10.1073	9.01684	12.9614	12.4563	11.1489	12.0035	12.2539	10.617	10.974
M 1081	73	1	2	0.9	TN	0	0	0	0	1	1	1	59.5738	1	59.5738	1	9.59201	9.63935	9.74283	10.0582	11.4224	9.26499	10.4933	9.48735	9.10137	9.17029	9.52781	9.79434	11.7123	9.48673	12.4347	9.92525	9.40384	10.194	9.92669	9.45994	9.95775	10.7241	10.2014	9.7891	9.94459	9.67552	10.2448	11.0575	10.7268	11.577	11.0076	10.3371	10.2427
M 846	80	1	2	1.6	LumA	1	1	1	0	1	1	1	3.70492	2	3.70492	2	9.42436	9.64888	9.22324	11.0998	12.0192	12.3238	11.175	8.60094	10.2204	7.84975	12.037	9.91109	9.72905	9.04032	11.4504	10.9115	10.184	11.0703	10.2707	10.2208	9.96608	11.5687	10.8554	10.069	10.3404	9.12915	11.9632	12.5365	11.7863	12.2028	12.543	10.7529	10.944
M 684	42	2	2	0.9	LumA	1	1	1	0	1	0	1	61.4754	1	61.4754	1	9.03341	9.07161	9.73311	12.4866	11.3438	10.5809	11.0765	8.33522	10.3966	7.89537	10.7854	9.73624	10.0389	8.92556	10.7811	10.3897	9.51173	10.4589	10.0174	9.71352	9.50781	10.6702	10.885	9.54075	9.29889	8.47026	11.8704	12.864	10.9512	11.4934	12.349	9.89333	10.1807
M 434	66	1	2	2.5	LumA	1	1	1	0	2	1	2	65.6393	1	65.6393	1	9.66362	9.89964	9.16279	10.1385	12.0674	11.2389	11.2967	9.36526	9.94603	8.51177	11.0729	10.2161	8.96641	9.37498	12.5859	10.8149	9.75958	10.7924	9.40239	9.67284	10.2534	11.7938	11.0668	10.2483	10.2359	9.60318	11.5165	12.367	11.6407	12.6344	12.0295	11.1459	10.8755
M 313	78	1	3	1.5	TN	0	0	0	0	1	0	3	75.4754	1	65.7377	1	9.12853	9.00719	8.39111	8.82821	11.1674	11.7672	11.2437	8.44556	11.2049	7.88614	10.7441	9.08431	11.7321	8.51527	10.0595	10.4608	8.70804	10.7101	9.16142	7.84105	9.6548	11.2827	10.1596	9.57935	9.65439	8.78546	11.1328	12.4355	11.376	12.1509	12.466	10.6388	10.4991
M 1323	80	1	2	3.2	LumA	1	1	1	0	2	1	1	49.8689	1	49.8689	1	9.38795	10.0201	9.17864	10.5231	11.3882	12.2283	12.2619	8.85053	12.7652	8.17337	12.3428	10.1093	8.55341	9.13184	12.3626	11.1081	11.0327	10.499	9.804	9.5334	10.0769	11.3552	11.0154	9.91669	10.5719	9.18104	12.523	13.6227	11.6824	11.958	12.3407	10.7978	10.8966
M 1101	46	2	2	3.5	LumA	1	1	1	0	2	2	2	49.3443	1	49.3443	1	9.39178	9.41799	9.63025	12.3818	12.2509	11.4004	10.945	8.77072	10.5373	8.04797	11.6406	10.0477	9.45953	9.20529	11.6949	10.962	10.5555	10.8129	10.1127	9.12631	10.013	11.3326	11.2659	9.90197	9.92504	9.0679	12.05	12.5857	11.6187	12.178	12.4867	10.7428	10.8708
M 557	40	2	3	2.2	TN	0	0	0	0	2	2	1	18.2623	2	18.2623	2	10.6908	9.82616	9.16673	10.0574	11.1238	10.9687	11.5726	8.76705	10.309	9.77948	11.4874	10.1958	11.6789	9.21073	11.2792	10.8408	9.84402	10.6904	9.63685	8.72789	9.84342	11.3072	11.4625	10.4515	10.1104	9.10274	13.0847	13.5646	11.282	11.8622	12.3391	10.3951	10.5388
M 326	41	2	3	2.6	TN	0	0	0	0	2	0	1	42.4262	2	34.4918	2	11.12	9.86668	9.2391	8.84941	12.0597	10.879	10.8833	9.46747	10.565	8.97671	12.5764	10.7152	11.7718	9.61041	12.3678	11.3068	10.4701	11.3149	9.54772	9.17188	10.4513	12.0406	11.8234	10.707	10.7447	9.80049	12.9861	13.3872	11.8181	12.8601	12.4966	11.3417	11.3855
M 172	62	1	2	1.5	LumA	1	1	1	0	1	0	1	7.63934	1	7.63934	1	9.74662	9.67373	9.36833	11.3584	12.1729	10.7591	11.4314	9.04253	10.5634	8.55488	11.6691	10.357	9.62476	9.37983	12.2395	11.0489	9.97473	11.2963	8.84469	9.81692	10.2285	11.9606	11.2929	10.3116	10.3561	9.4924	12.3928	12.7601	11.7178	12.6821	12.9304	11.2223	10.8561
M 1310	54	1	2	3.5	LumB/HER2pos	1	0	1	1	2	0	1	8.32787	1	8.32787	1	10.4537	10.9473	11.1331	11.4877	12.4187	11.7581	11.4982	9.78286	11.1313	9.47055	12.1977	10.9042	9.46903	9.73413	12.5227	11.2953	10.6562	11.3242	9.34678	9.41694	10.5409	12.3618	11.8089	10.847	11.0655	10.0508	13.3771	12.7548	12.4106	13.2586	12.2002	11.8318	11.6542
M 1185	61	1	2	1.9	LumA	1	1	1	0	1	0	1	16.4918	1	1.60656	1	9.58897	9.2949	9.09574	11.5895	11.2911	10.6902	10.6308	8.68322	11.2573	8.23622	11.4866	10.3449	10.1751	8.92838	11.6382	10.4776	10.3243	10.5238	9.24375	9.4779	9.53779	10.876	10.8715	9.52963	9.75119	8.79595	11.8985	12.3115	10.6102	11.3746	12.3322	10.0281	10.5437
M 924.1	66	1	2	5	LumA	1	1	1	0	2	0	2	64.6557	1	64.6557	1	9.99565	9.94815	9.76873	11.3616	12.0117	10.4503	10.9629	9.568	12.7996	8.55852	11.4226	10.6661	9.33845	9.45687	12.5175	10.8052	9.87069	10.9412	8.9762	9.46692	10.2754	11.8216	11.1862	10.3301	10.4317	9.73211	11.8455	12.9983	11.6722	12.7351	12.1879	11.2619	10.856
M 780	34	2	2	2.3	LumA	1	1	1	0	2	1	1	67.7049	1	67.7049	1	9.64622	9.45887	9.38806	13.0141	11.8513	10.8703	10.7876	9.10109	13.099	8.38971	11.5278	10.455	9.18965	9.15799	12.1443	10.9727	9.25256	10.8884	9.61811	9.69099	10.0482	12.1279	10.8823	10.1075	10.2651	9.25011	11.934	12.8387	11.3609	12.4505	12.2345	11.1095	11.1355
M 539.1	74	1	2	1.1	LumA	1	1	1	0	1	0	1	51.4754	1	51.4754	1	9.17548	9.26331	9.13782	10.7474	11.8761	11.7963	11.1516	8.006	11.62	7.82822	11.4289	10.0256	9.60003	8.75966	11.0582	10.5055	9.73922	10.8295	9.51455	9.91453	9.58194	11.3907	10.8514	9.70701	9.67596	8.42342	12.0928	12.6947	10.8877	11.8313	12.9373	10.4232	10.6018
M 162	63	1	2	5.5	LumA	1	0	1	0	3	1	2	78.7213	1	60.8525	2	9.53966	10.1949	10.2202	12.3373	10.9376	10.7096	11.7278	8.51286	11.5266	8.31679	12.0776	10.7259	8.47058	8.79623	12.0482	11.234	10.937	10.636	9.15135	10.2584	9.57281	11.2314	11.1888	9.60096	9.7785	9.06887	14.0479	14.149	11.3892	11.3737	12.2533	10.4974	10.6873
M 1408	47	2	2	1.3	LumA	1	1	1	0	1	1	2	50.2623	1	50.2623	1	9.02108	9.47301	9.00992	12.0717	11.4878	11.4378	10.6844	8.44444	10.8241	8.20416	11.4558	10.2831	9.61661	8.94539	11.4532	10.5689	10.0437	10.4166	8.98364	9.80438	9.50924	11.1202	11.0615	9.62503	9.52254	8.62827	11.8642	12.8954	10.9341	11.4188	12.2738	9.87716	10.249
M 1195	77	1	2	3.5	TN	0	0	0	0	2	1	1	38.6557	2	37.8033	2	10.3467	9.26762	9.316	7.83463	11.8991	9.76552	11.3202	9.61569	9.76034	8.89037	11.3406	10.7013	12.2029	9.59026	12.8042	10.4647	9.94054	10.8854	10.7238	9.40775	10.4687	11.787	10.8973	10.4557	10.457	9.881	11.5559	11.6112	11.4933	12.7757	11.6961	11.5045	11.0873
M 1047	55	4	2	1.3	LumA	1	1	1	0	1	0	1	55.4098	1	55.4098	1	9.7144	9.71738	9.25641	10.4867	12.0535	11.0206	11.4207	9.22635	11.2751	8.5638	11.6351	10.5687	9.98768	9.23788	12.1907	10.9391	10.2823	11.3387	9.38274	9.64577	10.0719	11.8647	10.9855	10.0795	10.4304	9.46561	12.1789	12.8674	11.3625	12.526	12.684	11.099	10.8738
M 804	71	1	3	3	LumB/HER2neg	1	1	1	0	2	0	1	57.6393	1	57.6393	1	10.1313	10.1077	10.0777	13.7105	10.8918	11.5078	11.2735	8.41371	11.8804	9.12091	12.3872	10.0543	9.97547	8.7489	11.0198	10.959	10.3027	10.5195	9.18929	9.47126	9.62953	10.8335	10.9507	9.86177	10.0062	8.42773	12.1059	13.0712	11.2075	11.104	12.6852	10.1039	10.6351
M 650	48	2	1	1.1	LumA	1	1	1	0	1	0	1	66.8525	1	66.8525	1	8.88002	8.75305	9.39686	13.3736	11.1932	9.92	9.86879	8.13905	11.1073	7.74327	10.5216	9.46287	9.6387	8.5376	10.1382	9.94387	8.50381	11.0121	9.55412	8.7303	9.50258	10.9279	10.2572	9.36498	9.2431	8.33605	11.0016	11.8967	10.5096	11.5621	11.8373	10.1696	9.97144
M 409	50	2	1	0.9	LumA	1	1	1	0	1	0	1	71.2787	1	71.2787	1	9.81985	9.78085	9.3636	10.8445	12.2952	10.6104	11.1917	9.46575	10.2497	8.90755	10.7708	10.4567	9.44649	9.47269	12.4676	10.8695	9.43873	10.8624	9.52246	9.58711	10.301	12.0318	11.0825	10.458	10.5144	9.76952	11.7496	11.9391	11.6263	12.6187	12.0921	11.1764	10.8205
M 287	61	1	3	0.4	HER2pos	0	0	0	1	1	0	1	31.6721	2	21.9672	2	9.68351	9.94407	9.52829	12.7865	12.2434	11.7675	11.4243	8.70518	10.6436	8.84544	11.8729	10.272	9.7292	9.21535	11.8168	10.9083	9.97802	11.1662	9.43693	8.98803	9.91504	11.6066	11.2918	10.3431	10.4088	9.27272	12.8358	13.2727	11.8284	12.2051	12.4142	10.8379	10.8278
M 1298.2	79	1	3	2.7	HER2pos	0	0	0	1	2	0	1	44.4918	1	0.52459	1	9.8732	9.18922	8.702	10.2422	11.0246	10.7975	11.5098	8.56564	10.1193	9.33259	12.004	10.3478	10.6024	9.08997	11.6357	10.8918	10.4515	10.6324	9.44258	8.58494	9.70025	10.9372	11.6218	9.87107	10.2474	8.90696	12.9869	12.9405	11.2367	11.4563	12.6769	10.1811	10.4107
M 1059	58	1	2	1.1	LumA	1	1	1	0	1	0	1	59.4754	1	59.4754	1	9.43107	9.51712	9.61203	12.2294	11.0777	10.2921	11.039	8.75422	10.0597	9.09797	11.2982	9.99964	10.9182	9.10873	11.9346	10.1944	9.8128	10.9183	9.65136	9.26012	9.55548	10.6359	10.4388	9.47446	9.57006	9.02133	12.8812	12.5259	10.7182	11.1961	12.2102	10.1717	10.1664
M 908	61	1	1	1.3	LumA	1	1	1	0	1	0	1	12.6557	1	0.688525	1	10.1564	10.1376	10.1442	10.3269	12.138	9.75325	10.7403	9.93635	9.99117	9.31275	10.2474	10.5666	10.7708	9.82593	13.3046	10.3834	9.79088	10.8238	9.61461	9.69712	10.4154	11.8205	10.9511	10.5017	10.5123	10.1501	11.3262	11.4029	11.5842	12.7532	11.4247	11.34	10.6161
M 663	50	2	2	1.2	LumB/HER2pos	1	1	1	1	1	1	1	56.1639	1	56.1639	1	9.70675	9.22948	9.06108	12.2333	11.2513	11.1782	10.8899	7.57491	13.0187	8.27113	11.5432	9.83549	11.0105	8.4885	10.3555	10.2684	9.31233	10.7856	9.82128	11.1036	9.29194	11.0885	10.9081	9.65597	9.21974	7.96643	11.7739	13.3558	10.6688	11.2801	12.1528	9.96983	10.2093
M 520	82	1	3	3	TN	0	0	0	0	2	2	3	12.5246	2	6.36066	2	9.40554	9.54927	8.75488	8.91407	12.1294	12.0589	11.5275	8.359	10.4656	9.66837	12.0491	10.2355	10.73	8.93755	10.4061	10.8394	13.352	11.4122	9.54044	8.42892	9.88586	11.6307	11.211	10.8142	10.485	8.97221	13.4319	13.0574	11.7876	12.4174	12.5518	10.7151	10.7482
M 302	51	1	3	2.2	TN	0	0	0	0	2	0	1	73.9016	1	73.9016	1	11.5622	9.81166	8.88966	11.2956	11.5784	11.9461	11.4523	8.53767	11.308	11.0754	12.4342	10.2698	11.5902	9.06023	11.236	11.4641	10.1352	11.3784	9.92142	8.30099	10.0986	11.487	12.0932	11.5244	11.2694	8.94637	14.1741	13.7453	11.5982	12.0356	12.4915	10.5553	10.9657
M 148	49	2	2	1.5	LumB/HER2pos	1	0	1	1	1	0	1	76.6885	1	76.6885	1	10.904	9.92394	9.13406	11.3719	11.4398	11.0489	11.8354	8.7068	11.9142	8.5508	12.4856	10.1411	9.39289	8.88416	11.9822	11.1067	10.6586	10.3243	9.39815	9.47242	9.67128	11.5279	10.9232	9.84504	10.1139	8.94908	13.0824	13.5572	11.3278	12.0637	12.2609	10.7001	10.7521
M 1392.1	75	1	2	1.3	LumA	1	1	1	0	1	0	1	48.5246	1	48.5246	1	10.0208	9.81896	9.89195	10.6914	12.7205	11.3862	10.8104	9.45913	11.4069	8.767	11.271	10.2259	9.76593	10.1141	13.1082	10.8732	10.5951	10.6389	9.78917	9.73248	10.5195	11.8917	11.3878	10.6266	10.2985	9.87138	11.9778	12.2324	11.8041	12.6412	12.363	11.5876	10.7395
M 1270	55	1	2	0.6	LumA	1	0	1	0	1	0	1	0.95082	1	0.95082	1	9.86205	9.58799	9.31068	11.3309	12.0199	10.9021	10.6005	8.82231	10.7506	8.33967	11.4501	10.4829	8.94748	9.40649	12.208	11.0918	9.47473	10.7038	9.39561	9.41612	10.0009	11.7254	11.4736	10.3146	10.0883	9.22905	12.7752	12.5666	11.8107	12.1578	12.3352	11.0235	10.7654
M 1028	75	1	2	6	LumB/HER2pos	1	0	1	1	3	0	1	27.6066	2	27.1475	2	9.28511	9.4145	9.6337	11.8814	11.1136	11.157	11.1811	8.27039	10.0743	8.03797	11.62	10.1083	9.71879	9.0589	11.8336	11.0264	9.95255	10.4321	9.25024	10.0822	9.61531	10.8332	11.4423	9.6254	9.54531	8.36592	12.5761	12.151	11.4694	11.2028	12.7588	10.3133	10.4131
M 885.3	74	1	3	6.4	HER2pos	0	0	0	1	3	1	1	54.5574	1	54.5574	1	10.3553	10.2227	10.7687	12.1975	12.5486	9.80988	10.998	9.87544	9.76202	8.79826	11.3798	10.7252	8.13323	10.0261	13.127	11.0805	9.62951	11.1408	9.37438	9.57614	10.7578	12.3965	11.5954	11.1568	10.838	10.1534	12.6226	12.0802	12.0998	13.2307	12.0595	11.8063	11.338
M 638	50	2	2	0.5	LumA	1	0	1	0	1	0	1	49.6066	1	49.6066	1	9.47859	9.64816	9.13189	10.8111	11.8098	11.0605	10.4875	8.88259	11.2393	8.40963	11.688	10.0937	8.85442	9.36172	12.3535	11.0297	9.82886	10.9011	9.77795	9.18045	10.0037	11.5493	11.2072	10.3503	10.1446	9.1358	12.4083	12.7288	11.5177	12.3061	12.217	10.9238	10.774
M 489	65	1	1	2.1	LumA	1	1	1	0	2	0	1	31.2787	1	0.754098	1	8.88318	8.97041	8.8154	11.1417	11.0703	10.3325	11.0283	8.22122	10.3358	7.63642	11.3969	9.46899	9.74007	8.65322	11.3134	10.3056	10.5382	10.4451	9.29312	9.59188	9.33172	10.6565	10.3503	9.32139	9.16044	8.36306	10.7091	12.0071	10.3292	10.9474	12.5276	9.92417	10.127
M 267	74	1	2	1.8	TN	0	0	0	0	1	0	1	7.21311	2	7.21311	2	9.35901	9.07722	8.74554	9.36522	11.306	10.7361	11.2015	8.18892	10.037	9.68361	12.0295	9.6568	11.0942	8.84052	11.5907	10.3455	10.9381	11.0846	9.1198	8.5738	9.45003	10.6144	11.0594	10.6135	10.127	8.51468	12.7132	12.5194	10.6846	11.5026	11.8019	10.128	10.6035
M 1280	61	1	1	2.1	LumA	1	1	1	0	2	0	1	51.4426	1	51.4426	1	10.3793	10.7752	10.0843	10.6968	12.1177	11.242	10.952	9.87149	11.3187	8.87135	11.1574	10.6015	9.30997	9.96874	13.1665	10.6593	10.5045	10.7859	9.41261	10.1143	10.5666	12.0635	11.3358	10.8374	10.5815	10.0528	11.9378	12.5863	12.1902	12.7978	12.5104	11.5557	10.9305
M 1155	50	2	2	2.5	LumA	1	1	1	0	2	1	1	58.8852	1	58.8852	1	10.3836	10.8084	9.60491	9.69709	12.5746	10.4275	10.9467	9.92223	10.3958	8.70705	11.7148	10.7841	9.40349	10.0742	12.9293	11.185	9.82031	11.1743	9.5864	9.81511	10.7698	12.533	11.567	10.9174	10.9564	10.3075	12.2124	12.319	12.3882	13.4198	12.3386	12.01	11.3771
M 896.2	64	1	2	2.4	LumA	1	1	1	0	2	3	2	47.4754	1	0.52459	1	10.1861	10.2514	9.92409	10.6873	12.163	9.74699	10.8164	9.6995	10.3814	8.63783	11.0784	10.4353	8.54439	9.8222	12.8494	10.6897	9.48276	10.8429	9.28464	9.68107	10.4703	12.0506	11.0773	10.7172	10.4078	9.83349	11.4457	12.2781	11.8211	12.8492	12.3555	11.4111	10.9356
M 748	57	1	2	1.9	LumA	1	1	1	0	1	0	1	61.2131	1	61.2131	1	10.8611	9.56639	9.01581	10.777	10.927	11.3067	10.6004	7.86539	12.8978	7.90891	11.7563	9.61145	9.03659	8.7811	11.3373	10.4799	10.5185	10.3451	9.38007	9.77682	9.42913	10.4105	10.781	9.70776	9.43706	8.11837	12.3073	13.7741	11.2146	10.9823	12.4436	9.87697	10.447
M 502	81	1	2	6.2	TN	0	0	0	0	3	1	1	39.2459	2	39.2459	2	10.2121	10.7711	9.65995	11.7229	11.8059	10.3143	10.6932	9.25795	10.6593	8.71302	10.5328	10.064	8.79111	9.62696	12.8945	10.2075	9.20297	10.3918	9.36377	9.55749	10.0712	11.4851	10.655	10.4299	9.88256	9.48294	11.597	11.9903	11.7309	12.2744	12.258	10.9628	10.4702
M 363.2	47	2	2	1.7	LumA	1	1	1	0	1	0	1	59.6393	1	59.6393	1	9.06341	9.56662	8.90823	10.4362	11.6535	11.7351	10.46	8.24094	10.7758	7.88294	11.6275	9.94202	9.46515	9.03712	11.314	10.3441	10.2141	10.4231	9.31734	9.49841	9.47692	10.6569	10.9552	9.71856	9.488	8.57861	11.7291	12.1078	10.792	11.3874	12.0346	10.1964	10.2723
M 124	73	1	2	1.2	LumA	1	0	1	0	1	0	1	65.1803	1	65.1803	1	8.82139	9.53752	9.39379	13.2526	10.8505	10.7776	11.2868	7.77845	11.4986	7.58447	12.5749	9.52415	9.5667	8.70848	11.7294	10.7881	12.0086	10.3336	9.34442	9.30932	9.26497	10.905	10.7937	9.5026	9.67642	8.00354	12.2808	14.3262	10.4379	11.1906	13.0842	10.7272	10.6832
M 1380	49	2	2	0.4	LumA	1	0	1	0	1	1	1	0.754098	1	0.754098	1	9.55863	9.40103	9.72642	11.8741	11.384	10.6287	11.0999	9.08396	10.2535	8.7305	10.8535	9.79412	10.4391	9.45127	12.4404	10.5686	9.66025	10.8439	8.48016	9.85632	9.90079	11.0039	10.8254	10.0207	9.70637	9.19212	11.7436	12.9713	11.2625	11.7036	12.2695	10.7839	10.4547
M 1169	88	1	3	4.6	LumB/HER2neg	1	1	1	0	2	1	1	47.8033	2	43.9016	2	9.64585	9.26581	9.13773	10.2645	12.1592	11.1273	10.9631	8.87817	10.6668	8.34761	11.8928	10.381	9.94471	9.52995	12.2107	11.1623	11.0038	10.4571	8.93649	9.19541	9.99263	11.2894	11.323	10.1791	9.94129	9.24607	12.8163	12.7192	11.0197	12.0852	12.5407	10.9281	10.7125
M 1017	45	2	3	1.5	LumB/HER2neg	1	1	1	0	1	0	1	55.1475	1	55.1475	1	9.43043	9.19682	8.92969	12.752	11.8643	11.0838	10.4753	8.2478	11.2517	7.92482	12.485	10.4418	10.2423	8.97347	11.5048	11.5539	10.5086	10.557	8.94525	9.35243	9.62956	11.3005	11.2225	9.69436	9.80077	8.54416	12.4751	12.7071	10.7809	11.596	12.9467	10.552	10.6636
M 770.2	77	1	2	1.9	LumB/HER2pos	1	1	1	1	1	0	1	22.918	1	0.459016	1	9.41955	10.5082	9.00896	10.461	11.1393	11.3118	11.4315	8.40382	11.4351	8.26892	11.6688	9.68964	9.14215	9.0727	11.9318	10.756	10.6273	10.3858	9.19184	9.33439	9.64688	10.8779	10.7054	10.2339	9.65891	8.71287	11.9678	13.8904	11.5632	11.741	12.8058	10.6395	10.4157
M 623	57	4	2	3.5	LumB/HER2pos	1	1	1	1	2	0	1	66.918	1	66.918	1	9.59713	9.28588	9.2943	12.0839	11.8176	13.8288	10.6025	9.05945	10.0571	8.36583	11.1774	9.81747	8.57311	9.51943	12.2704	10.4113	9.36543	10.4711	9.06545	9.92591	9.95436	11.2964	10.685	10.0791	9.44396	9.02709	11.3964	12.5324	11.0183	11.9105	12.1879	10.8088	10.2746
M 384	74	1	2	3.5	LumA	1	1	1	0	2	0	1	69.541	1	69.541	1	9.49348	10.2465	9.54783	11.1297	10.1031	11.1816	11.9465	7.8453	10.065	8.45958	12.4059	9.66728	9.43635	8.54728	11.8122	10.4769	10.1434	11.3295	9.70235	9.80571	9.27727	11.7519	10.102	9.44391	9.66737	7.93807	12.1341	12.5435	10.1392	10.1997	12.6344	10.3617	10.3511
M 238	54	4	3	2.7	HER2pos	0	0	0	1	2	2	3	66.2951	1	66.2951	1	10.1189	9.37476	9.75415	12.4813	11.0983	11.4329	11.3095	8.30918	9.65283	8.93094	12.0517	9.89815	11.8837	9.16191	11.165	10.402	10.4928	10.2102	9.45304	9.34855	9.59869	10.6344	10.9244	9.76802	9.54667	8.59646	12.3885	13.0929	10.6314	11.092	12.1382	10.0206	10.57
M 1369.2	78	1	1	1.7	LumA	1	1	1	0	1	2	1	53.082	1	53.082	1	9.86872	9.81564	10.1115	11.6952	11.8474	10.0492	10.5723	9.55464	10.5433	9.26683	10.5656	10.2759	10.7126	10.0424	13.4078	10.3029	9.81593	10.4827	9.33869	10.2246	10.2303	11.1787	11.0432	10.507	10.1051	9.84504	11.2426	11.867	11.3271	11.9927	11.5612	10.7262	10.6318
M 1238	72	1	2	2.4	LumA	1	1	1	0	2	1	1	59.4098	1	59.4098	1	9.6038	9.86501	9.77103	10.7869	12.0302	11.188	11.3662	9.13304	11.1081	8.69422	11.433	10.1886	9.6806	9.73513	12.8246	10.4207	9.70683	10.7223	9.53575	10.3511	10.2966	11.653	11.0613	10.5099	10.2732	9.6728	11.6439	12.4655	11.9102	12.6244	12.1908	11.2676	10.9674
M 990	40	2	3	2.3	LumB/HER2neg	1	0	1	0	2	0	1	53.3443	1	53.3443	1	9.91626	10.4644	9.19612	11.2475	12.1127	13.6535	12.4778	8.73538	10.959	12.5673	13.6715	10.3775	12.0805	9.3151	11.6107	10.9932	11.7128	11.391	9.80991	8.70259	10.0117	11.4876	11.7489	11.5528	10.9057	9.19355	13.0396	13.0548	11.4506	12.3364	13.1454	10.8975	11.1098
M 859	73	1	2	2.3	LumA	1	1	1	0	2	2	1	56.9836	1	56.9836	1	9.26403	9.4712	9.14882	10.4721	11.5587	11.12	10.8719	9.00033	11.319	8.88316	11.3103	10.0916	9.05723	9.163	12.4179	10.753	9.98782	10.8044	9.63855	9.89784	9.88166	10.9463	10.758	9.9457	10.0841	9.13641	11.551	12.376	10.8538	11.691	11.8026	10.552	11.0386
M 604	67	1	3	1.3	LumB/HER2pos	1	0	1	1	1	0	1	62.1639	1	62.1639	1	9.80105	10.0057	9.56079	12.6101	12.3281	11.2576	11.1045	9.43205	9.66015	8.78609	11.4513	10.3424	9.31668	9.60026	12.8642	10.8944	9.7977	10.9168	9.69793	9.74681	10.3143	11.914	11.226	10.6745	10.519	9.77531	12.2098	12.4411	12.0908	12.6242	12.1619	11.3583	11.1191
M 462	61	1	2	1.4	LumA	1	1	1	0	1	0	1	63.5082	1	63.5082	1	9.65653	9.74294	9.19175	11.0801	12.2603	11.2342	10.8808	9.36947	10.0348	8.56667	11.801	10.4502	8.89102	9.51985	12.2102	10.9974	10.0446	11.1178	10.1211	9.3492	10.3119	12.0457	11.3086	10.3916	10.7149	9.76149	11.9805	12.3701	11.6356	12.6876	12.2	11.3158	11.2225
M 221	40	2	2	4.3	LumB/HER2pos	1	1	1	1	2	1	2	74.4262	1	74.4262	1	9.80312	9.93201	9.7668	13.5933	12.1797	10.7122	12.1796	9.4772	10.8087	8.56423	12.006	10.3518	9.50096	9.49368	12.7438	11.1634	9.91053	11.1019	9.92286	9.57419	10.3959	12.1967	11.3499	10.5118	10.671	9.74883	12.7926	12.3603	11.8027	12.6875	12.5069	11.5201	11.2729
M 1251	56	1	2	1.6	LumA	1	1	1	0	1	1	1	48.3607	1	48.3607	1	9.64504	9.67545	9.73584	10.5853	12.1054	10.9028	10.7624	9.27174	11.0482	9.00525	10.8622	10.1064	10.1926	9.78578	13.0537	10.2017	10.1813	10.5529	9.85613	9.47695	10.0382	11.3639	10.9386	10.3042	10.1353	9.66185	11.1006	12.3559	11.3408	12.1439	11.7061	10.8325	10.5684
M 1122	72	1	2	1.2	LumA	1	0	1	0	1	0	1	60.5902	1	60.5902	1	9.27037	9.37581	9.15064	10.7169	12.0182	10.9608	10.5643	8.87334	10.2496	8.58722	10.9654	9.94827	9.94867	9.46126	12.5195	10.3343	9.93399	10.7119	10.1191	9.18494	9.7761	11.2424	10.9605	9.98953	9.82717	9.29055	11.2279	12.4213	10.7726	11.7192	12.0726	10.552	10.6084
M 870	36	2	3	6	LumB/HER2pos	1	1	1	1	3	2	1	1.67213	1	1.67213	1	10.3039	10.1427	9.61481	12.324	13.001	11.2564	11.488	9.78389	10.7537	8.79466	12.7376	10.865	9.29729	9.93913	12.608	11.535	10.237	11.1215	9.98075	9.38672	10.7903	12.6518	11.7196	10.9551	11.2173	10.4412	12.6935	12.7876	12.4997	13.5613	12.3717	12.2181	11.7219
M 709	65	1	3	2	TN	0	0	0	0	1	1	1	66.2951	1	66.2951	1	10.9291	9.57653	8.6396	11.0078	11.1408	11.3058	12.4502	7.66305	10.1164	10.274	12.222	10.0834	11.2141	8.92192	7.23436	10.431	10.5387	11.9997	10.2049	7.91684	9.57767	10.0396	12.0077	11.8074	10.4126	7.7535	14.3505	13.1505	10.5023	10.7829	12.3599	9.85933	10.6792
M 479	61	1	2	1.6	LumA	1	0	1	0	1	0	1	64.3279	1	64.3279	1	9.33787	9.32058	8.6073	10.0937	12.3268	11.0725	11.1028	8.75348	10.7716	8.28406	11.4067	9.91401	8.84836	8.98794	11.4701	10.8679	9.86393	11.0185	10.0767	9.33895	9.7452	11.6264	10.7632	9.87132	10.1347	9.0408	12.1638	12.1977	11.1841	11.9596	12.2429	10.767	11.1571
M 339	65	1	3	2.2	LumB/HER2neg	1	1	1	0	2	1	1	63.3115	1	63.3115	1	9.33008	9.69064	9.86864	11.0636	12.2316	12.1534	10.8121	8.97621	11.8884	9.92502	12.9603	9.95262	9.26732	9.20802	11.8793	10.7536	10.2752	10.9767	10.036	8.912	10.1617	12.3568	11.3091	10.194	10.3586	9.39795	12.8538	13.8568	11.5586	12.3618	12.9009	11.2037	11.1905
M 1355	31	2	3	0.9	TN	0	0	0	0	1	1	1	49.1803	1	49.1803	1	9.67347	9.52156	8.73583	10.0243	11.837	11.2346	11.2223	8.73596	10.7425	9.56387	12.1263	10.366	9.81405	9.31817	11.7527	11.3461	10.3104	11.2655	9.82771	8.6233	9.78302	11.4746	11.5073	10.5309	10.6506	9.10651	12.8243	12.6592	11.4937	12.1814	12.644	10.8123	11.047
M 1141	47	2	2	1.3	LumA	1	1	1	0	1	0	1	52.5574	1	52.5574	1	9.17951	9.52837	9.23946	11.5802	11.7682	11.012	11.164	8.60515	12.0527	8.23869	11.7984	10.2745	9.63382	9.14412	12.0595	10.7773	9.93839	10.8352	9.91375	9.45123	9.70082	11.3069	11.1803	9.93854	9.99488	8.93635	11.9043	13.0483	11.0179	11.6171	12.4018	10.5657	10.7384
M 975	43	2	2	1.2	LumA	1	1	1	0	1	1	1	0	1	0	1	9.7051	9.71028	9.30113	13.4779	11.9522	10.7503	11.2159	9.02544	11.1383	8.56284	12.0706	10.4143	8.80615	9.42287	12.2823	11.0942	10.187	11.0395	9.90853	9.43151	10.0338	11.8895	11.5161	10.1999	10.4632	9.36395	12.6605	13.261	11.4589	12.3038	12.6275	11.223	11.0777
M 352	60	1	2	3.8	LumA	1	1	1	0	2	0	1	0.983607	1	0.983607	1	9.77005	9.88771	9.49399	11.2178	12.1235	10.5761	11.9254	9.57164	10.964	9.11942	11.5363	10.4119	9.33385	9.60078	12.9234	11.0919	9.84766	11.2379	10.0821	9.80102	10.3996	11.8334	11.3488	10.3735	10.5791	9.78198	12.6271	13.12	11.5736	12.3512	12.485	11.293	11.1098
M 208.2	42	2	3	3.5	LumB/HER2neg	1	1	1	0	2	0	1	72.0656	1	72.0656	1	9.71482	10.8015	8.65009	9.91537	11.3046	11.1348	12.2791	8.47594	10.8904	8.96915	12.5304	11.3044	12.1027	8.92258	12.555	11.1985	10.2113	11.2631	9.85328	9.77841	9.80585	11.8373	11.6405	10.7703	10.3498	8.71123	13.2908	12.5883	10.7262	11.8105	13.1562	10.7494	11.3353
M 1338	61	1	2	0.9	LumA	1	1	1	0	1	0	1	50.0656	1	50.0656	1	9.279	9.01123	9.76388	11.6872	11.3621	10.4766	10.6456	8.33065	10.0741	7.39203	11.2057	9.91339	9.30023	8.69891	10.9366	10.7852	8.98324	11.0222	10.3153	10.2429	9.51217	10.6239	10.502	9.29487	9.55456	8.29033	11.4064	12.3757	10.7705	11.2183	12.4913	9.99371	10.4362
M 1207	85	1	2	5.5	LumA	1	1	1	0	3	0	1	0.491803	1	0.0327869	1	9.58789	9.56215	9.1006	9.6081	11.6223	10.9985	11.0596	9.31577	10.9926	8.47032	10.8164	10.0019	9.86298	9.31339	12.3056	10.6115	9.66029	10.7945	11.0955	10.0691	10.0913	11.3123	10.8505	10.1933	10.0971	9.52631	11.3396	12.722	11.6701	12.3849	12.1023	10.8171	10.8271
M 960	65	1	2	2.3	LumA	1	0	1	0	2	1	1	56.3279	1	0.295082	1	8.92057	9.56473	9.1597	12.2755	11.1706	10.7738	10.8782	8.22671	12.1466	8.51586	12.4626	10.5658	10.1427	8.95849	11.0348	11.3692	9.44347	10.9968	9.71582	9.63417	9.81269	10.9061	11.7295	9.70618	10.2136	8.39659	12.6675	13.7185	11.1129	11.4753	12.4498	10.2428	10.9142
M 819	48	2	3	1.1	LumB/HER2neg	1	0	1	0	1	0	1	55.8361	1	55.8361	1	10.5686	10.5378	9.78628	11.6497	12.2184	10.8999	11.0572	9.78603	9.98238	9.20816	12.7928	10.8432	9.37229	9.7724	12.7145	11.5804	9.92881	11.9661	9.44191	9.57793	10.469	12.2671	12.0909	11.2459	11.2082	9.97567	13.8725	13.1617	12.1135	12.9891	12.4107	11.4404	11.6973
M 569.2	58	1	2	2.4	LumA	1	1	1	0	2	1	1	64.7213	1	64.7213	1	10.1906	10.2036	9.93668	11.4963	11.8295	10.8305	10.5606	9.93178	10.2171	9.57737	10.9578	10.5479	9.78752	9.68729	13.381	10.7869	9.74534	10.6153	9.48266	10.3926	10.4347	11.573	11.0047	10.3703	10.4528	10.0886	11.5762	12.8946	11.7282	12.4389	12.2697	11.1044	10.7191
M 424	76	1	2	3	LumA	1	1	1	0	2	0	1	73.1475	1	73.1475	1	9.68529	9.2841	9.08994	10.699	12.5132	11.7082	11.1064	8.96185	10.5877	8.47903	11.7757	10.1146	9.29419	9.30792	12.2441	10.9851	10.4496	10.6592	9.21447	9.64933	10.1928	11.5017	11.1042	10.285	10.2503	9.39831	12.005	12.5212	11.4108	12.4256	12.4238	11.0937	10.8448
M 190	75	1	2	2.7	LumA	1	1	1	0	2	1	1	59.0492	1	59.0492	1	10.6938	9.75824	9.20779	10.0326	12.0318	11.9932	10.9564	9.37148	12.7096	8.79207	11.5576	10.2342	8.04204	9.24165	12.7919	10.7905	10.1869	10.6861	8.947	9.97681	10.074	11.6712	10.8893	10.2051	10.1932	9.40115	11.6546	12.6956	11.3527	12.0934	12.1093	10.7401	10.6605
M 1489	88	1	3	1.9	LumB/HER2neg	1	1	1	0	1	1	1	28.459	1	28.459	1	9.61698	9.55363	9.35803	11.5293	11.869	9.72233	11.0846	9.26268	10.9505	8.84584	11.5027	10.0374	8.57592	9.48239	12.6143	10.6948	9.49421	10.7719	10.2648	9.43314	10.271	11.7595	11.0595	10.117	10.1496	9.59488	12.0643	12.5924	11.3654	12.4932	12.8045	11.2615	10.8606
M 1222	59	1	2	1.5	LumA	1	1	1	0	1	1	1	49.1148	1	49.1148	1	9.13633	9.41864	9.65042	10.6975	11.3241	10.8156	11.4507	8.8171	11.2305	8.25502	11.6869	9.88925	10.0912	9.04246	11.9621	10.9033	9.301	10.5384	10.7831	9.96022	9.79187	11.3262	11.2162	9.67733	9.82283	9.07303	12.2572	12.983	11.1051	11.9766	12.7509	10.6132	10.6706
M 1083	52	1	3	2.7	LumB/HER2neg	0	1	1	0	2	2	1	27.8689	2	19.4426	2	9.3303	9.01346	9.70182	10.864	10.8181	11.144	12.1535	8.09938	9.89637	10.3056	12.1503	9.97249	10.7202	9.04913	10.5965	10.6105	10.8919	12.6507	9.75469	8.81392	9.50015	10.7625	11.9392	11.0604	10.2666	8.17873	13.6066	12.9211	11.1996	10.8826	12.3893	9.73519	10.587
M 847	65	1	1	0.9	LumA	1	0	1	0	1	0	1	29.6393	1	29.6393	1	9.60865	9.6188	9.60186	10.5301	11.9827	10.3956	10.4349	9.17852	10.0518	8.62544	11.0011	9.80811	9.88679	9.32482	12.1759	10.6108	9.72661	10.8643	9.81404	9.28362	9.98768	11.5884	11.0385	10.1356	9.95008	9.33464	11.1491	12.1765	11.5444	12.3278	12.4567	10.7034	10.4639
M 685.2	68	1	2	1.9	LumB/HER2pos	1	0	1	1	1	1	2	63.1148	1	63.1148	1	9.47447	9.51302	9.65824	10.082	12.0033	10.7913	11.2047	8.93789	11.1525	8.47089	11.0411	9.8597	9.20541	9.25341	12.0642	10.3771	9.15419	10.6815	10.0376	9.77888	10.1061	11.8136	10.9346	10.1827	9.77879	9.22338	11.6372	12.1674	11.4848	12.3686	12.3739	10.9265	10.8062
M 435.2	78	1	2	5.3	LumA	1	1	1	0	3	1	1	8.68852	1	8.68852	1	8.78163	9.25121	8.88472	9.65886	11.3569	11.1934	10.5933	8.03307	11.929	8.37964	11.7824	9.80372	10.7035	8.63202	10.4521	10.8561	11.0761	11.115	9.53875	9.16224	9.35214	10.7743	11.2292	9.27754	9.55707	8.14938	12.7697	13.643	10.3786	10.9728	12.1998	9.959	10.4628
M 315	67	1	3	2.5	LumB/HER2pos	1	1	1	1	2	0	1	64.1967	1	64.1967	1	9.45427	9.36679	9.38356	9.7749	12.0955	11.8841	11.1681	8.97639	10.3076	8.35547	12.0971	10.385	10.5189	9.12826	12.1158	11.1965	10.4406	10.8409	9.10352	9.23366	9.95436	11.6423	11.21	10.3043	10.2397	9.16504	11.8697	12.1769	11.689	12.1388	12.4262	10.8159	10.9709
M 1326	79	1	2	2.1	TN	0	0	0	0	2	1	1	51.6066	2	51.6066	2	10.6396	10.744	9.51692	13.8544	12.288	11.1817	12.1889	9.36092	10.6227	8.86934	12.0861	10.4188	9.37202	9.52031	12.3414	11.3699	10.6201	10.8265	9.92545	9.11692	10.3788	12.08	11.5891	10.5034	10.9065	9.77161	13.2526	12.4254	12.614	12.9577	12.5308	11.4418	11.2086
M 1102	82	1	1	1.3	LumA	1	1	1	0	1	0	1	1.80328	1	1.80328	1	9.6202	9.4114	9.45371	10.2482	12.0012	10.4513	10.7005	9.36514	10.6117	8.78075	10.8368	10.1298	9.37146	9.46145	12.6962	10.7574	9.67009	10.6909	10.2639	9.67696	10.1857	11.4222	10.8436	10.195	10.2287	9.63273	11.3661	12.4271	11.29	12.1847	12.2991	10.837	10.7359
M 945.2	53	1	1	3.7	LumA	1	1	1	0	2	1	1	24.3607	1	0.590164	1	9.50866	9.75577	9.44743	13.1127	12.3534	11.7913	10.7801	8.94793	12.6049	8.54475	12.4259	10.7001	10.3218	9.12944	11.7422	11.7083	11.2023	11.7169	9.6396	9.48905	10.0197	11.625	11.5266	10.2287	10.725	9.18176	12.8443	12.7163	11.7534	12.2805	12.2551	10.854	11.1426
M 699	78	1	2	2.7	LumA	1	1	1	0	2	1	1	16.7869	1	0.721311	1	9.46624	9.39807	9.55605	11.6841	11.8625	10.5461	10.5387	8.97107	11.9681	8.53828	11.138	10.2068	9.46577	9.21039	11.9284	10.8538	9.91085	10.7766	9.90733	9.15907	9.95574	11.5923	11.2314	10.0563	10.0539	9.21019	12.2698	13.0025	11.4396	12.1628	12.5744	10.8125	10.7141
M 558	50	1	3	1.5	LumB/HER2neg	1	1	1	0	1	0	1	62.918	1	62.918	1	10.3401	10.0341	9.8265	11.0926	11.9027	9.84008	10.9033	10.3487	10.0099	9.5738	10.3099	10.6455	10.211	9.91175	13.5624	10.6658	9.86095	10.7436	9.43102	9.99975	10.5582	11.8978	11.295	10.6018	10.6376	10.3097	11.7472	12.2313	11.567	12.6583	11.3448	11.2889	10.7497
M 327	59	1	2	0.6	LumA	1	1	1	0	1	0	2	65.541	1	65.541	1	9.56884	9.42797	9.35691	10.6596	12.6679	10.2664	10.5273	9.29838	10.3524	8.78778	10.6756	10.1492	9.67814	9.2856	12.4656	10.7331	9.52898	11.0341	8.90386	9.48552	9.98832	11.5438	10.9607	10.0813	10.0197	9.402	11.5053	11.9007	11.0326	11.9855	12.0431	10.6664	10.4603
M 173	67	1	2	2.1	LumA	1	1	1	0	2	0	1	11.4426	1	11.4426	1	9.14717	9.1926	9.14851	10.4846	12.0889	11.3153	10.664	8.72667	10.2246	8.47651	11.8829	10.2431	10.0756	8.8262	11.6939	11.0666	10.3874	10.6401	9.12754	9.16161	9.5615	10.9903	10.9249	9.52512	9.87845	8.75127	12.3847	12.4447	10.5327	11.2641	12.2167	10.1479	10.4451
M 1311	65	1	2	1.4	LumA	1	1	1	0	1	0	1	55.3443	1	55.3443	1	10.1436	9.74428	10.0032	11.4529	11.6852	10.1157	10.8271	9.76333	10.4393	9.07065	10.5304	10.287	9.72504	9.5103	12.9568	10.3681	10.0027	10.7194	8.64368	9.87163	10.1483	11.3903	10.8022	10.0247	10.0705	9.67545	10.929	11.9269	11.0384	11.9735	12.5087	10.7945	10.4022
M 1186	40	2	2	3.2	LumA	1	0	1	0	2	1	1	58.0984	1	0.52459	1	10.7638	10.6162	9.82042	11.6105	12.5473	9.6899	11.4849	10.605	10.8485	9.3368	11.0532	11.1737	9.00955	10.1817	13.5092	10.9924	9.78871	11.0977	9.30253	10.2056	10.9677	12.7088	11.5164	11.0387	11.2576	10.7156	11.9187	12.4805	12.3646	13.5806	11.8281	12.0319	11.335
M 924.2	66	1	2	1.9	LumA	1	1	1	0	1	0	2	NA	NA	NA	NA	10.1102	10.0935	9.46318	9.79111	12.412	10.5281	10.7676	9.73648	11.2859	8.65824	11.455	10.7429	8.56342	9.6187	12.6141	11.1372	9.67306	11.0908	9.4436	9.21798	10.4975	12.362	11.2518	10.5558	10.8067	10.0243	12.0543	12.4097	11.9311	13.1317	12.2791	11.6607	11.0992
M 784	51	1	3	4.2	HER2pos	0	0	0	1	2	3	1	54.6557	1	44.9508	2	10.6184	10.9405	9.33388	10.6459	12.5565	11.5313	13.0356	10.0179	10.1428	9.0602	12.2267	10.8232	10.8859	9.84879	12.2765	11.2872	10.2458	11.1158	9.87054	9.59815	10.6559	12.7294	11.6119	11.0356	11.2242	10.2864	14.0291	13.1554	12.6633	13.5373	12.6346	11.8853	11.6833
M 540	70	1	3	2.5	LumB/HER2neg	1	1	1	0	2	0	1	61.8033	1	61.8033	1	9.96426	9.79936	9.44137	10.122	11.5387	10.4251	11.4512	9.11961	12.7152	8.33491	11.0059	10.2525	9.98307	9.05862	12.0935	10.5459	9.47801	10.642	9.46821	9.94141	9.89499	11.4249	11.0321	10.1926	10.0001	9.15052	11.6052	12.6161	11.1915	11.9218	12.1766	10.4672	10.5635
M 396	69	1	2	1.8	LumA	1	0	1	0	1	0	3	73.1803	1	73.1803	1	9.58706	9.95039	9.53061	10.2208	11.3986	10.713	10.8135	9.30109	10.8623	8.82544	10.9471	10.1903	10.4742	9.17226	12.4952	10.1886	9.52851	10.532	9.61666	9.83847	9.99172	11.4101	10.7031	9.92493	10.4247	9.37349	11.6046	11.9697	10.9895	11.8418	11.862	10.4891	10.3335
M 163	47	2	2	0.8	LumA	1	1	1	0	1	0	1	NA	NA	NA	NA	9.42708	9.30701	9.76986	12.3042	12.0566	10.2337	11.1919	8.93025	9.7013	8.02398	11.3327	9.70271	9.22295	8.82415	11.5125	11.1461	9.20866	10.9172	9.23963	9.31023	9.67771	11.0804	10.5849	9.91525	10.0736	8.86174	11.477	12.133	11.1498	11.7178	12.2479	10.3967	10.4712
M 1410	65	1	1	0.4	LumA	1	1	1	0	1	0	1	0.42623	1	0.42623	1	9.87964	9.62321	10.0087	9.64415	11.117	9.73961	10.3896	9.59179	9.78658	9.22952	9.57221	9.9009	11.4198	9.60793	12.4413	10.1137	9.58826	10.1983	10.5258	9.69647	10.0511	10.8151	10.2789	9.68767	9.90098	9.78286	10.9412	11.4113	10.3923	11.3429	10.9756	10.3644	10.2245
M 1196	65	1	3	1.8	TN	0	0	0	0	1	0	1	49.0492	1	49.0492	1	10.5811	9.10167	9.49589	10.4182	11.9114	11.3705	11.2124	8.62268	10.8945	8.61197	12.8156	10.3793	10.0941	9.04085	11.1797	11.5071	10.294	11.4699	9.36464	8.54253	9.71707	11.5302	11.764	10.0801	10.4317	8.86407	12.6975	13.0939	11.7631	11.9284	12.4797	10.6156	10.9718
M 1048	71	1	2	3	LumA	1	1	1	0	2	1	1	0.295082	1	0.295082	1	9.55877	10.2806	9.90731	11.5119	11.7751	10.603	11.2885	8.82467	10.6114	8.25519	12.4828	10.89	9.75044	9.22139	11.9438	11.4882	10.5721	10.8306	9.71862	9.73815	10.1638	12.09	11.4658	10.1809	10.8048	9.42192	12.5712	13.3545	11.6847	12.5716	12.7171	11.4929	11.3277
M 805	44	2	3	6	LumB/HER2neg	1	1	1	0	2	1	1	36.5902	2	36.5902	2	9.39522	9.4702	9.03792	10.5834	11.6431	11.4731	11.9445	8.80452	10.0406	8.50271	12.2431	10.5805	11.5464	9.0202	12.0331	11.1536	10.1966	10.9698	9.60206	9.83862	9.84638	11.9564	11.2647	10.0464	10.3593	9.13808	12.5589	12.8817	11.4237	12.0429	12.6704	10.7603	10.8536
M 651	74	1	2	3	LumA	1	1	1	0	2	1	1	50.3279	2	49.6393	2	8.91693	9.06035	9.21672	10.3125	11.4974	11.4738	11.007	8.00057	10.7644	7.68514	12.0255	10.2455	9.65791	8.60109	11.0954	10.7861	10.1139	10.6286	9.78342	9.74556	9.53576	10.9375	11.0432	9.81661	9.76471	8.50221	12.692	13.1677	11.1271	11.6494	12.4854	10.3426	10.9653
M 410	80	1	3	3.2	LumB/HER2neg	1	1	1	0	2	1	1	59.8033	1	59.8033	1	9.3025	9.47213	9.4671	10.036	11.6689	10.7339	10.44	8.94033	12.0614	8.31716	11.1119	9.82136	9.81249	8.90861	11.702	10.5972	9.29993	10.7718	9.46804	8.96532	9.81575	11.2261	10.57	9.72407	9.77788	8.97403	11.427	12.4642	11.0793	11.6636	12.2804	10.3775	10.4075
M 288	58	1	2	1.1	LumA	1	1	1	0	1	0	1	0.557377	1	0.557377	1	9.21628	8.85471	8.98486	10.8591	11.3632	10.1268	10.4294	8.94618	9.37859	8.12306	10.942	9.73025	8.77961	8.71115	11.8052	10.1114	9.48625	9.55442	5.87168	8.97783	9.51399	11.0336	10.1617	9.35376	9.45467	8.70318	10.9124	11.9208	10.9182	11.7983	11.8519	10.4281	10.0497
M 1299.2	77	1	3	2.8	TN	0	0	0	0	2	2	1	49.4098	1	49.4098	1	10.1691	9.57709	8.75966	9.34982	12.1145	11.5003	12.5682	9.01982	10.6226	9.29376	12.5484	10.8061	9.62241	9.37353	11.5946	11.4687	11.098	10.9704	9.7426	8.87676	10.1524	11.7609	11.8995	10.8375	10.8988	9.27746	13.0391	12.5162	11.5805	12.3926	12.7024	10.9245	11.2681
M 1060	51	1	2	3.5	LumA	1	1	1	0	2	1	1	59.6721	1	59.6721	1	9.83331	9.39727	9.8127	11.6323	12.0359	10.9669	10.9691	9.43583	10.047	8.56797	11.3149	10.2885	8.8982	9.38594	12.5675	10.8484	9.27891	10.9219	9.89063	10.1942	10.2859	11.905	11.1511	10.2412	10.3935	9.57515	11.5856	12.002	11.4488	12.428	12.1598	11.1288	10.9574
M 909	63	1	2	2.2	LumA	1	1	1	0	2	0	1	60.8197	1	60.8197	1	9.64253	9.91315	9.87695	11.4899	11.4211	10.9334	10.2619	9.18286	11.9288	8.70549	11.6842	11.3712	10.2112	9.16096	12.2643	11.2948	10.2242	10.7335	9.43605	10.0432	9.87413	11.4932	11.3539	9.93541	10.3718	9.14738	12.8415	13.0802	10.9258	11.509	12.4336	10.5971	10.8533
M 664	29	2	1	1.1	LumA	1	1	1	0	1	0	1	65.2131	1	65.2131	1	9.04995	8.92773	8.86761	11.9726	11.9043	11.1205	10.3151	8.44512	10.828	7.93262	11.0673	10.1468	9.02002	8.87405	10.9404	11.0228	9.43606	10.9346	9.85026	8.87487	9.75102	11.4709	11.1781	9.68147	10.0489	8.70188	11.9789	12.7725	10.9332	11.7714	12.1495	10.2178	10.8119
M 524	54	1	2	1.5	LumA	1	1	1	0	1	0	1	65.1475	1	65.1475	1	9.71706	9.60372	8.97141	9.84964	12.2878	11.2392	10.5751	9.34176	11.7012	8.35307	11.8956	10.4005	8.69132	9.27826	11.948	11.1137	9.48541	10.9735	9.91404	9.16845	10.2901	12.3208	11.2405	10.3004	10.5983	9.52921	12.216	12.5851	11.4644	12.6288	12.3336	11.2885	11.0418
M 304	75	1	2	2.2	LumA	1	1	1	0	2	0	1	43.5738	1	13.1148	2	9.15123	10.1546	10.0509	11.4591	10.9463	11.2471	10.5888	8.5036	11.1813	7.92049	12.3152	11.2757	9.28992	8.8141	11.5353	11.4272	10.3917	10.7651	9.37703	10.3654	9.66565	11.1545	11.3448	9.588	10.2641	8.62215	13.1282	13.5453	11.1802	11.195	12.6255	10.5617	10.9721
M 149	63	1	3	1.2	TN	0	0	0	0	1	0	3	72.2623	1	72.2623	1	9.85313	9.83736	9.40729	11.2223	11.5218	12.0225	11.1979	8.81759	10.9075	8.68183	11.8284	10.1581	9.49596	8.83431	11.4034	10.9314	11.0225	10.6579	9.42431	9.22491	9.53579	11.0539	11.065	10.0493	10.1343	8.76529	13.1028	12.0273	10.8667	11.181	12.1869	10.1359	10.9507
[truncated: 4 more columns]
